# Supplementary material for: Meteorological and social conditions contribute to infectious diarrhea in China
Source: Sci Rep. 2021 Dec 3;11:23374. doi: 10.1038/s41598-021-00932-0 (PMC8642416; doi:10.1038/s41598-021-00932-0)
Supplement: Supplementary file 1 — Supplementary Table 1. [file 41598_2021_932_MOESM1_ESM.xlsx]

## Sheet: page1
Seasonal and age-specific numbers of infectious diarrhea cases in mainland of China, 2005-2017
	Jan	Feb	Mar	Apr	May	June	July	Aug	Sep	Oct	Nov	Dec
0-1	218649	160040	168521	178842	248396	296717	348382	354124	303520	330051	373534	348303
1-2	192527	130194	102925	84482	104813	116996	129854	135819	136516	214195	324268	376068
2-3	77425	56799	47559	41843	53729	58303	62784	63590	57617	62233	73268	93240
3-4	29073	23177	23179	21716	28112	31494	35629	37403	34436	32278	31993	39931
4-5	15790	13709	14418	14156	19625	22235	25784	27586	24348	21431	19030	20874
5-6	10518	9349	10316	10975	15413	17844	20953	22707	19631	16788	13411	13458
6-7	7980	7311	8363	8788	12658	15044	17857	19138	15937	13109	10021	10013
7-8	6074	5920	6743	7068	10172	12450	14570	15793	13030	10566	8075	7731
8-9	5287	5031	5862	6333	9074	10954	13065	14287	11832	9574	7047	6531
9-10	4364	4313	5179	5261	7883	9474	11061	12382	10538	8437	6276	5636
10-15	16101	15794	20468	20802	33158	41305	45363	48644	45548	34611	23837	21095
15-20	18276	16813	24321	24382	43063	57111	67143	69570	60738	40631	25338	21620
20-25	23059	22293	26801	30277	57029	84773	110053	110063	75163	49282	29758	25290
25-30	28241	27969	30550	33966	60525	90904	121576	118642	73849	51351	33008	30798
30-35	23882	23954	26347	29492	50411	73856	97708	95444	59620	42511	28105	26217
35-40	21566	21552	25100	28126	46118	66817	86924	85717	55173	39874	26775	23756
40-45	23327	23511	26733	29338	47795	68769	87853	86395	56673	42756	29827	26017
45-50	24001	23820	26969	29074	46198	65423	82817	81600	54510	42149	30833	28179
50-55	25559	24319	27615	29774	47906	66806	84312	83148	57936	45160	32312	30104
55-60	23263	22026	25765	27963	43844	59039	73224	72310	51610	41457	29678	27014
60-65	21237	20685	24783	26745	40781	54590	66274	64686	47534	38599	27169	24276
65-70	16236	15700	19366	21128	31199	41588	49917	49288	36936	30668	21646	18577
70-75	14931	14090	16998	18472	27151	35742	43755	43001	33370	28415	19831	16834
75-80	12335	11743	13718	14855	20648	26279	32404	31729	25170	21999	15545	13746
80-85	8370	8081	9076	9535	13183	16686	20809	20084	15759	13649	10595	9311
85-	4721	4512	5153	5026	6729	8828	10643	10183	7878	6970	5582	5132
