# Supplementary material for: Meteorological and social conditions contribute to infectious diarrhea in China
Source: Sci Rep. 2021 Dec 3;11:23374. doi: 10.1038/s41598-021-00932-0 (PMC8642416; doi:10.1038/s41598-021-00932-0)
Supplement: Supplementary file 2 — Supplementary Table 2. [file 41598_2021_932_MOESM2_ESM.xlsx]

## Sheet: page1
The influence of social factors on the number of infectious diarrhea cases in different age groups
	0-1	1-2	2-3	3-4	4-5	5-6	6-7	7-8	8-9	9-10	10-15	15-20	20-25	25-30	30-35	35-40	40-45	45-50	50-55	55-60	60-65	65-70	70-75	75-80	80-85	85-
Centers for Disease Control and Prevention	0.187917	0.130378	0.14309	0.148202	0.107679	0.112392	0.166513	0.260151	0.147449	0.07788	0.155015	0.218054	0.089926	0.099922	0.147102	0.186182	0.094166	0.066618	0.077311	0.03285	0.037169	0.039541	0.019581	0.073857	0.066254	0.051934
Health Supervision Institute	0.065161	0.080806	0.218515	0.054549	0.131574	0.200995	0.184429	0.108463	0.163623	0.145304	0.219306	0.112731	0.156346	0.167946	0.138336	0.146031	0.130106	0.119122	0.070778	0.094594	0.029433	0.007265	0.039998	0.150739	0.066753	0.084306
Health Technicians	0.205569	0.383574	0.133435	0.229682	0.349361	0.264067	0.193983	0.245481	0.215154	0.138118	0.152179	0.249178	0.25362	0.272528	0.163654	0.201777	0.233527	0.045867	0.118831	0.053481	0.259984	0.352182	0.103089	0.230742	0.262457	0.240698
Forest Coverage Rate	0.004455	0.031552	0.01216	0.039664	0.005005	0.134955	0.166388	0.12547	0.163945	0.164001	0.116751	0.323555	0.092529	0.042883	0.231662	0.212283	0.048755	0.000531	0.023279	0.00028	0.002993	0.003158	0.019372	0.007178	0.004846	0.025755
Fecal Harmful Treatment	0.097099	0.136353	0.165016	0.280196	0.114421	0.03554	0.049038	0.01585	0.019042	0.020897	0.013993	0.019573	0.06974	0.050925	0.040472	0.078739	0.024881	0.107652	0.125294	0.010939	0.199451	0.135753	0.110391	0.166332	0.226914	0.11145
Wastewater Discharge	0.121096	0.207534	0.017843	0.03618	0.087269	0.181964	0.175971	0.170638	0.194455	0.209864	0.279634	0.056413	0.266306	0.281504	0.217391	0.152846	0.332451	0.077022	0.158905	0.019725	0.325598	0.240279	0.12283	0.169495	0.255885	0.223283
COD Emissions	0.139721	0.016407	0.221791	0.177486	0.103575	0.045484	0.021869	0.037898	0.04423	0.091182	0.008887	0.003624	0.040816	0.039735	0.030605	0.014059	0.085817	0.357617	0.09663	0.449211	0.075578	0.14381	0.203765	0.068718	0.075581	0.159513
Nitrogen Output	0.178982	0.013396	0.088149	0.034043	0.101115	0.024603	0.041808	0.036047	0.052102	0.152754	0.054235	0.016874	0.030718	0.044558	0.030777	0.008083	0.050296	0.225572	0.328972	0.338919	0.069794	0.078014	0.380974	0.13294	0.04131	0.103062
