# Supplementary material for: Meteorological and social conditions contribute to infectious diarrhea in China
Source: Sci Rep. 2021 Dec 3;11:23374. doi: 10.1038/s41598-021-00932-0 (PMC8642416; doi:10.1038/s41598-021-00932-0)
Supplement: Supplementary file 3 — Supplementary Table 3. [file 41598_2021_932_MOESM3_ESM.xlsx]

## Sheet: RandomForestRegressor_parameter
The tuned parameters for each age-province combination of Random Forest regression
	0-1	1-2	2-3	3-4	4-5	5-6	6-7	7-8	8-9	9-10	10-15	15-20	20-25	25-30	30-35	35-40	40-45	45-50	50-55	55-60	60-65	65-70	70-75	75-80	80-85	85-
Beijing	estimator=100.0, max_depth=14.0	estimator=120.0, max_depth=16.0	estimator=160.0, max_depth=14.0	estimator=130.0, max_depth=18.0	estimator=180.0, max_depth=10.0	estimator=110.0, max_depth=16.0	estimator=180.0, max_depth=18.0	estimator=110.0, max_depth=10.0	estimator=100.0, max_depth=18.0	estimator=170.0, max_depth=16.0	estimator=140.0, max_depth=12.0	estimator=160.0, max_depth=14.0	estimator=110.0, max_depth=10.0	estimator=160.0, max_depth=10.0	estimator=190.0, max_depth=14.0	estimator=110.0, max_depth=14.0	estimator=100.0, max_depth=18.0	estimator=110.0, max_depth=12.0	estimator=150.0, max_depth=10.0	estimator=120.0, max_depth=10.0	estimator=110.0, max_depth=12.0	estimator=100.0, max_depth=12.0	estimator=150.0, max_depth=12.0	estimator=100.0, max_depth=12.0	estimator=180.0, max_depth=12.0	estimator=170.0, max_depth=10.0
Tianjin	estimator=190.0, max_depth=18.0	estimator=160.0, max_depth=10.0	estimator=170.0, max_depth=12.0	estimator=110.0, max_depth=16.0	estimator=160.0, max_depth=16.0	estimator=180.0, max_depth=18.0	estimator=100.0, max_depth=18.0	estimator=130.0, max_depth=14.0	estimator=160.0, max_depth=16.0	estimator=140.0, max_depth=12.0	estimator=140.0, max_depth=10.0	estimator=100.0, max_depth=10.0	estimator=180.0, max_depth=12.0	estimator=170.0, max_depth=10.0	estimator=130.0, max_depth=12.0	estimator=170.0, max_depth=16.0	estimator=110.0, max_depth=16.0	estimator=170.0, max_depth=12.0	estimator=120.0, max_depth=12.0	estimator=140.0, max_depth=10.0	estimator=140.0, max_depth=18.0	estimator=150.0, max_depth=12.0	estimator=190.0, max_depth=16.0	estimator=140.0, max_depth=10.0	estimator=130.0, max_depth=10.0	estimator=130.0, max_depth=12.0
Hebei	estimator=150.0, max_depth=14.0	estimator=130.0, max_depth=18.0	estimator=170.0, max_depth=10.0	estimator=180.0, max_depth=10.0	estimator=100.0, max_depth=10.0	estimator=100.0, max_depth=10.0	estimator=170.0, max_depth=10.0	estimator=190.0, max_depth=16.0	estimator=110.0, max_depth=12.0	estimator=120.0, max_depth=18.0	estimator=140.0, max_depth=10.0	estimator=120.0, max_depth=14.0	estimator=170.0, max_depth=10.0	estimator=120.0, max_depth=14.0	estimator=140.0, max_depth=10.0	estimator=160.0, max_depth=10.0	estimator=170.0, max_depth=14.0	estimator=150.0, max_depth=14.0	estimator=100.0, max_depth=10.0	estimator=190.0, max_depth=14.0	estimator=110.0, max_depth=10.0	estimator=180.0, max_depth=12.0	estimator=180.0, max_depth=12.0	estimator=130.0, max_depth=10.0	estimator=150.0, max_depth=12.0	estimator=100.0, max_depth=12.0
Shanxi	estimator=110.0, max_depth=14.0	estimator=150.0, max_depth=16.0	estimator=130.0, max_depth=10.0	estimator=180.0, max_depth=16.0	estimator=180.0, max_depth=14.0	estimator=130.0, max_depth=16.0	estimator=100.0, max_depth=12.0	estimator=120.0, max_depth=14.0	estimator=110.0, max_depth=16.0	estimator=150.0, max_depth=12.0	estimator=140.0, max_depth=10.0	estimator=180.0, max_depth=12.0	estimator=180.0, max_depth=14.0	estimator=140.0, max_depth=18.0	estimator=160.0, max_depth=12.0	estimator=170.0, max_depth=10.0	estimator=120.0, max_depth=10.0	estimator=120.0, max_depth=18.0	estimator=160.0, max_depth=14.0	estimator=130.0, max_depth=12.0	estimator=110.0, max_depth=10.0	estimator=150.0, max_depth=14.0	estimator=150.0, max_depth=18.0	estimator=170.0, max_depth=12.0	estimator=150.0, max_depth=10.0	estimator=100.0, max_depth=12.0
Inner Mongolia	estimator=100.0, max_depth=18.0	estimator=190.0, max_depth=18.0	estimator=100.0, max_depth=10.0	estimator=100.0, max_depth=10.0	estimator=190.0, max_depth=12.0	estimator=140.0, max_depth=10.0	estimator=130.0, max_depth=18.0	estimator=100.0, max_depth=16.0	estimator=160.0, max_depth=16.0	estimator=180.0, max_depth=18.0	estimator=170.0, max_depth=16.0	estimator=130.0, max_depth=12.0	estimator=180.0, max_depth=18.0	estimator=140.0, max_depth=14.0	estimator=160.0, max_depth=12.0	estimator=130.0, max_depth=10.0	estimator=150.0, max_depth=16.0	estimator=130.0, max_depth=16.0	estimator=140.0, max_depth=10.0	estimator=170.0, max_depth=10.0	estimator=100.0, max_depth=18.0	estimator=120.0, max_depth=10.0	estimator=160.0, max_depth=12.0	estimator=170.0, max_depth=16.0	estimator=180.0, max_depth=16.0	estimator=170.0, max_depth=12.0
Liaoning	estimator=110.0, max_depth=12.0	estimator=190.0, max_depth=12.0	estimator=180.0, max_depth=18.0	estimator=160.0, max_depth=10.0	estimator=100.0, max_depth=14.0	estimator=190.0, max_depth=10.0	estimator=170.0, max_depth=12.0	estimator=180.0, max_depth=12.0	estimator=160.0, max_depth=16.0	estimator=180.0, max_depth=12.0	estimator=150.0, max_depth=16.0	estimator=150.0, max_depth=10.0	estimator=120.0, max_depth=18.0	estimator=190.0, max_depth=14.0	estimator=110.0, max_depth=18.0	estimator=150.0, max_depth=18.0	estimator=100.0, max_depth=18.0	estimator=100.0, max_depth=14.0	estimator=100.0, max_depth=14.0	estimator=170.0, max_depth=16.0	estimator=100.0, max_depth=18.0	estimator=180.0, max_depth=16.0	estimator=170.0, max_depth=18.0	estimator=100.0, max_depth=12.0	estimator=110.0, max_depth=10.0	estimator=140.0, max_depth=18.0
Jilin	estimator=110.0, max_depth=10.0	estimator=100.0, max_depth=18.0	estimator=150.0, max_depth=10.0	estimator=140.0, max_depth=12.0	estimator=170.0, max_depth=16.0	estimator=140.0, max_depth=18.0	estimator=160.0, max_depth=16.0	estimator=140.0, max_depth=16.0	estimator=150.0, max_depth=10.0	estimator=130.0, max_depth=18.0	estimator=190.0, max_depth=10.0	estimator=180.0, max_depth=12.0	estimator=190.0, max_depth=10.0	estimator=180.0, max_depth=12.0	estimator=160.0, max_depth=16.0	estimator=110.0, max_depth=12.0	estimator=150.0, max_depth=16.0	estimator=190.0, max_depth=18.0	estimator=170.0, max_depth=18.0	estimator=160.0, max_depth=10.0	estimator=120.0, max_depth=18.0	estimator=110.0, max_depth=14.0	estimator=190.0, max_depth=18.0	estimator=150.0, max_depth=16.0	estimator=120.0, max_depth=10.0	estimator=110.0, max_depth=14.0
Heilongjiang	estimator=130.0, max_depth=14.0	estimator=140.0, max_depth=16.0	estimator=140.0, max_depth=18.0	estimator=180.0, max_depth=16.0	estimator=160.0, max_depth=14.0	estimator=130.0, max_depth=16.0	estimator=130.0, max_depth=18.0	estimator=190.0, max_depth=16.0	estimator=120.0, max_depth=18.0	estimator=110.0, max_depth=14.0	estimator=100.0, max_depth=10.0	estimator=140.0, max_depth=14.0	estimator=160.0, max_depth=18.0	estimator=150.0, max_depth=18.0	estimator=150.0, max_depth=18.0	estimator=130.0, max_depth=16.0	estimator=140.0, max_depth=16.0	estimator=120.0, max_depth=10.0	estimator=130.0, max_depth=16.0	estimator=150.0, max_depth=10.0	estimator=190.0, max_depth=10.0	estimator=140.0, max_depth=18.0	estimator=150.0, max_depth=14.0	estimator=100.0, max_depth=16.0	estimator=170.0, max_depth=14.0	estimator=100.0, max_depth=10.0
Shanghai	estimator=130.0, max_depth=12.0	estimator=180.0, max_depth=16.0	estimator=170.0, max_depth=18.0	estimator=170.0, max_depth=18.0	estimator=180.0, max_depth=14.0	estimator=190.0, max_depth=14.0	estimator=160.0, max_depth=18.0	estimator=110.0, max_depth=18.0	estimator=100.0, max_depth=16.0	estimator=150.0, max_depth=12.0	estimator=100.0, max_depth=10.0	estimator=180.0, max_depth=14.0	estimator=120.0, max_depth=14.0	estimator=180.0, max_depth=14.0	estimator=140.0, max_depth=14.0	estimator=170.0, max_depth=18.0	estimator=100.0, max_depth=16.0	estimator=150.0, max_depth=14.0	estimator=170.0, max_depth=18.0	estimator=100.0, max_depth=12.0	estimator=120.0, max_depth=14.0	estimator=150.0, max_depth=18.0	estimator=190.0, max_depth=16.0	estimator=180.0, max_depth=16.0	estimator=110.0, max_depth=18.0	estimator=100.0, max_depth=10.0
jiangsu	estimator=100.0, max_depth=18.0	estimator=180.0, max_depth=10.0	estimator=190.0, max_depth=16.0	estimator=180.0, max_depth=18.0	estimator=140.0, max_depth=12.0	estimator=130.0, max_depth=16.0	estimator=150.0, max_depth=18.0	estimator=160.0, max_depth=18.0	estimator=180.0, max_depth=10.0	estimator=110.0, max_depth=12.0	estimator=150.0, max_depth=12.0	estimator=190.0, max_depth=18.0	estimator=110.0, max_depth=12.0	estimator=190.0, max_depth=14.0	estimator=100.0, max_depth=14.0	estimator=130.0, max_depth=12.0	estimator=180.0, max_depth=10.0	estimator=140.0, max_depth=14.0	estimator=120.0, max_depth=14.0	estimator=150.0, max_depth=12.0	estimator=160.0, max_depth=14.0	estimator=190.0, max_depth=10.0	estimator=170.0, max_depth=10.0	estimator=120.0, max_depth=10.0	estimator=100.0, max_depth=16.0	estimator=190.0, max_depth=10.0
Zhejiang	estimator=120.0, max_depth=14.0	estimator=120.0, max_depth=18.0	estimator=160.0, max_depth=16.0	estimator=180.0, max_depth=12.0	estimator=130.0, max_depth=12.0	estimator=190.0, max_depth=18.0	estimator=110.0, max_depth=10.0	estimator=160.0, max_depth=14.0	estimator=150.0, max_depth=14.0	estimator=170.0, max_depth=14.0	estimator=170.0, max_depth=18.0	estimator=120.0, max_depth=16.0	estimator=170.0, max_depth=16.0	estimator=190.0, max_depth=10.0	estimator=170.0, max_depth=12.0	estimator=110.0, max_depth=18.0	estimator=120.0, max_depth=14.0	estimator=150.0, max_depth=10.0	estimator=130.0, max_depth=10.0	estimator=110.0, max_depth=12.0	estimator=140.0, max_depth=18.0	estimator=180.0, max_depth=18.0	estimator=130.0, max_depth=12.0	estimator=110.0, max_depth=12.0	estimator=140.0, max_depth=18.0	estimator=180.0, max_depth=10.0
Anhui	estimator=190.0, max_depth=12.0	estimator=110.0, max_depth=14.0	estimator=140.0, max_depth=18.0	estimator=130.0, max_depth=18.0	estimator=140.0, max_depth=18.0	estimator=190.0, max_depth=14.0	estimator=130.0, max_depth=16.0	estimator=120.0, max_depth=12.0	estimator=100.0, max_depth=18.0	estimator=140.0, max_depth=16.0	estimator=150.0, max_depth=10.0	estimator=180.0, max_depth=12.0	estimator=130.0, max_depth=16.0	estimator=160.0, max_depth=14.0	estimator=140.0, max_depth=18.0	estimator=190.0, max_depth=14.0	estimator=190.0, max_depth=14.0	estimator=130.0, max_depth=18.0	estimator=190.0, max_depth=18.0	estimator=140.0, max_depth=12.0	estimator=160.0, max_depth=14.0	estimator=140.0, max_depth=12.0	estimator=110.0, max_depth=14.0	estimator=180.0, max_depth=18.0	estimator=160.0, max_depth=18.0	estimator=170.0, max_depth=18.0
Fujian	estimator=100.0, max_depth=16.0	estimator=100.0, max_depth=16.0	estimator=100.0, max_depth=10.0	estimator=160.0, max_depth=18.0	estimator=140.0, max_depth=12.0	estimator=130.0, max_depth=16.0	estimator=180.0, max_depth=10.0	estimator=120.0, max_depth=14.0	estimator=160.0, max_depth=10.0	estimator=170.0, max_depth=10.0	estimator=150.0, max_depth=14.0	estimator=120.0, max_depth=16.0	estimator=180.0, max_depth=10.0	estimator=170.0, max_depth=14.0	estimator=150.0, max_depth=16.0	estimator=170.0, max_depth=16.0	estimator=190.0, max_depth=14.0	estimator=130.0, max_depth=14.0	estimator=150.0, max_depth=10.0	estimator=180.0, max_depth=12.0	estimator=180.0, max_depth=16.0	estimator=120.0, max_depth=18.0	estimator=150.0, max_depth=12.0	estimator=140.0, max_depth=10.0	estimator=120.0, max_depth=12.0	estimator=120.0, max_depth=18.0
Jiangxi	estimator=170.0, max_depth=16.0	estimator=110.0, max_depth=16.0	estimator=150.0, max_depth=12.0	estimator=170.0, max_depth=18.0	estimator=130.0, max_depth=18.0	estimator=190.0, max_depth=12.0	estimator=150.0, max_depth=12.0	estimator=140.0, max_depth=10.0	estimator=120.0, max_depth=16.0	estimator=160.0, max_depth=12.0	estimator=130.0, max_depth=14.0	estimator=160.0, max_depth=18.0	estimator=160.0, max_depth=10.0	estimator=100.0, max_depth=18.0	estimator=180.0, max_depth=18.0	estimator=100.0, max_depth=10.0	estimator=130.0, max_depth=18.0	estimator=150.0, max_depth=14.0	estimator=180.0, max_depth=18.0	estimator=100.0, max_depth=18.0	estimator=160.0, max_depth=12.0	estimator=110.0, max_depth=16.0	estimator=140.0, max_depth=10.0	estimator=120.0, max_depth=10.0	estimator=190.0, max_depth=10.0	estimator=180.0, max_depth=18.0
Shandong	estimator=150.0, max_depth=10.0	estimator=190.0, max_depth=14.0	estimator=190.0, max_depth=12.0	estimator=120.0, max_depth=14.0	estimator=130.0, max_depth=18.0	estimator=150.0, max_depth=14.0	estimator=130.0, max_depth=12.0	estimator=150.0, max_depth=16.0	estimator=130.0, max_depth=16.0	estimator=190.0, max_depth=12.0	estimator=170.0, max_depth=10.0	estimator=150.0, max_depth=10.0	estimator=120.0, max_depth=18.0	estimator=120.0, max_depth=12.0	estimator=180.0, max_depth=14.0	estimator=150.0, max_depth=16.0	estimator=100.0, max_depth=12.0	estimator=160.0, max_depth=10.0	estimator=120.0, max_depth=10.0	estimator=130.0, max_depth=10.0	estimator=160.0, max_depth=10.0	estimator=100.0, max_depth=12.0	estimator=150.0, max_depth=12.0	estimator=130.0, max_depth=14.0	estimator=110.0, max_depth=18.0	estimator=140.0, max_depth=18.0
Henan	estimator=180.0, max_depth=18.0	estimator=160.0, max_depth=12.0	estimator=180.0, max_depth=10.0	estimator=100.0, max_depth=10.0	estimator=110.0, max_depth=14.0	estimator=120.0, max_depth=10.0	estimator=100.0, max_depth=12.0	estimator=100.0, max_depth=10.0	estimator=130.0, max_depth=16.0	estimator=160.0, max_depth=14.0	estimator=120.0, max_depth=16.0	estimator=100.0, max_depth=14.0	estimator=140.0, max_depth=10.0	estimator=160.0, max_depth=18.0	estimator=160.0, max_depth=12.0	estimator=140.0, max_depth=16.0	estimator=160.0, max_depth=18.0	estimator=100.0, max_depth=18.0	estimator=130.0, max_depth=10.0	estimator=160.0, max_depth=10.0	estimator=140.0, max_depth=18.0	estimator=130.0, max_depth=16.0	estimator=190.0, max_depth=16.0	estimator=120.0, max_depth=18.0	estimator=100.0, max_depth=10.0	estimator=120.0, max_depth=12.0
Hubei	estimator=140.0, max_depth=10.0	estimator=120.0, max_depth=14.0	estimator=180.0, max_depth=18.0	estimator=120.0, max_depth=10.0	estimator=150.0, max_depth=16.0	estimator=120.0, max_depth=14.0	estimator=160.0, max_depth=16.0	estimator=180.0, max_depth=10.0	estimator=130.0, max_depth=14.0	estimator=140.0, max_depth=16.0	estimator=120.0, max_depth=14.0	estimator=120.0, max_depth=10.0	estimator=180.0, max_depth=18.0	estimator=160.0, max_depth=14.0	estimator=160.0, max_depth=10.0	estimator=100.0, max_depth=12.0	estimator=110.0, max_depth=18.0	estimator=130.0, max_depth=18.0	estimator=130.0, max_depth=14.0	estimator=150.0, max_depth=14.0	estimator=150.0, max_depth=10.0	estimator=190.0, max_depth=12.0	estimator=180.0, max_depth=10.0	estimator=120.0, max_depth=12.0	estimator=150.0, max_depth=10.0	estimator=130.0, max_depth=16.0
Hunan	estimator=100.0, max_depth=16.0	estimator=150.0, max_depth=12.0	estimator=130.0, max_depth=14.0	estimator=140.0, max_depth=18.0	estimator=190.0, max_depth=10.0	estimator=120.0, max_depth=12.0	estimator=100.0, max_depth=10.0	estimator=190.0, max_depth=10.0	estimator=100.0, max_depth=14.0	estimator=190.0, max_depth=10.0	estimator=100.0, max_depth=12.0	estimator=110.0, max_depth=10.0	estimator=160.0, max_depth=18.0	estimator=160.0, max_depth=10.0	estimator=170.0, max_depth=16.0	estimator=150.0, max_depth=16.0	estimator=150.0, max_depth=18.0	estimator=140.0, max_depth=12.0	estimator=100.0, max_depth=18.0	estimator=110.0, max_depth=14.0	estimator=140.0, max_depth=10.0	estimator=180.0, max_depth=14.0	estimator=150.0, max_depth=14.0	estimator=150.0, max_depth=16.0	estimator=180.0, max_depth=16.0	estimator=100.0, max_depth=12.0
Guangdong	estimator=130.0, max_depth=12.0	estimator=130.0, max_depth=18.0	estimator=190.0, max_depth=14.0	estimator=180.0, max_depth=18.0	estimator=100.0, max_depth=16.0	estimator=160.0, max_depth=14.0	estimator=100.0, max_depth=14.0	estimator=180.0, max_depth=12.0	estimator=130.0, max_depth=10.0	estimator=180.0, max_depth=10.0	estimator=100.0, max_depth=12.0	estimator=150.0, max_depth=16.0	estimator=110.0, max_depth=18.0	estimator=100.0, max_depth=10.0	estimator=130.0, max_depth=16.0	estimator=140.0, max_depth=14.0	estimator=150.0, max_depth=14.0	estimator=110.0, max_depth=14.0	estimator=170.0, max_depth=10.0	estimator=190.0, max_depth=14.0	estimator=190.0, max_depth=12.0	estimator=170.0, max_depth=14.0	estimator=190.0, max_depth=12.0	estimator=150.0, max_depth=14.0	estimator=170.0, max_depth=10.0	estimator=130.0, max_depth=14.0
Guangxi	estimator=120.0, max_depth=12.0	estimator=160.0, max_depth=16.0	estimator=190.0, max_depth=12.0	estimator=140.0, max_depth=12.0	estimator=140.0, max_depth=14.0	estimator=190.0, max_depth=14.0	estimator=110.0, max_depth=10.0	estimator=180.0, max_depth=14.0	estimator=100.0, max_depth=10.0	estimator=160.0, max_depth=18.0	estimator=170.0, max_depth=10.0	estimator=180.0, max_depth=12.0	estimator=130.0, max_depth=10.0	estimator=130.0, max_depth=12.0	estimator=170.0, max_depth=18.0	estimator=120.0, max_depth=18.0	estimator=140.0, max_depth=14.0	estimator=130.0, max_depth=10.0	estimator=170.0, max_depth=12.0	estimator=120.0, max_depth=16.0	estimator=170.0, max_depth=16.0	estimator=120.0, max_depth=12.0	estimator=120.0, max_depth=14.0	estimator=190.0, max_depth=18.0	estimator=170.0, max_depth=14.0	estimator=160.0, max_depth=16.0
Hainan	estimator=100.0, max_depth=14.0	estimator=120.0, max_depth=10.0	estimator=130.0, max_depth=18.0	estimator=180.0, max_depth=10.0	estimator=120.0, max_depth=16.0	estimator=120.0, max_depth=12.0	estimator=110.0, max_depth=10.0	estimator=150.0, max_depth=14.0	estimator=130.0, max_depth=16.0	estimator=140.0, max_depth=14.0	estimator=140.0, max_depth=14.0	estimator=150.0, max_depth=12.0	estimator=170.0, max_depth=18.0	estimator=140.0, max_depth=10.0	estimator=150.0, max_depth=16.0	estimator=140.0, max_depth=12.0	estimator=180.0, max_depth=10.0	estimator=170.0, max_depth=12.0	estimator=130.0, max_depth=16.0	estimator=120.0, max_depth=18.0	estimator=170.0, max_depth=12.0	estimator=100.0, max_depth=14.0	estimator=170.0, max_depth=16.0	estimator=190.0, max_depth=18.0	estimator=170.0, max_depth=16.0	estimator=150.0, max_depth=12.0
Chongqing	estimator=100.0, max_depth=16.0	estimator=150.0, max_depth=12.0	estimator=160.0, max_depth=14.0	estimator=160.0, max_depth=14.0	estimator=110.0, max_depth=12.0	estimator=120.0, max_depth=14.0	estimator=110.0, max_depth=14.0	estimator=120.0, max_depth=16.0	estimator=150.0, max_depth=10.0	estimator=110.0, max_depth=16.0	estimator=100.0, max_depth=10.0	estimator=170.0, max_depth=14.0	estimator=150.0, max_depth=16.0	estimator=190.0, max_depth=16.0	estimator=160.0, max_depth=18.0	estimator=160.0, max_depth=10.0	estimator=170.0, max_depth=10.0	estimator=160.0, max_depth=18.0	estimator=150.0, max_depth=18.0	estimator=180.0, max_depth=10.0	estimator=180.0, max_depth=18.0	estimator=100.0, max_depth=10.0	estimator=150.0, max_depth=18.0	estimator=190.0, max_depth=10.0	estimator=170.0, max_depth=10.0	estimator=140.0, max_depth=16.0
Sichuan	estimator=150.0, max_depth=12.0	estimator=110.0, max_depth=18.0	estimator=140.0, max_depth=16.0	estimator=100.0, max_depth=14.0	estimator=190.0, max_depth=12.0	estimator=100.0, max_depth=16.0	estimator=170.0, max_depth=18.0	estimator=180.0, max_depth=16.0	estimator=160.0, max_depth=10.0	estimator=180.0, max_depth=18.0	estimator=120.0, max_depth=16.0	estimator=130.0, max_depth=16.0	estimator=160.0, max_depth=16.0	estimator=170.0, max_depth=18.0	estimator=170.0, max_depth=18.0	estimator=100.0, max_depth=12.0	estimator=160.0, max_depth=18.0	estimator=110.0, max_depth=16.0	estimator=140.0, max_depth=10.0	estimator=120.0, max_depth=14.0	estimator=100.0, max_depth=12.0	estimator=160.0, max_depth=10.0	estimator=110.0, max_depth=12.0	estimator=190.0, max_depth=16.0	estimator=130.0, max_depth=10.0	estimator=140.0, max_depth=10.0
Guizhou	estimator=110.0, max_depth=12.0	estimator=170.0, max_depth=12.0	estimator=100.0, max_depth=10.0	estimator=180.0, max_depth=18.0	estimator=130.0, max_depth=12.0	estimator=190.0, max_depth=18.0	estimator=170.0, max_depth=16.0	estimator=160.0, max_depth=14.0	estimator=160.0, max_depth=16.0	estimator=110.0, max_depth=10.0	estimator=100.0, max_depth=14.0	estimator=110.0, max_depth=16.0	estimator=150.0, max_depth=18.0	estimator=150.0, max_depth=16.0	estimator=170.0, max_depth=12.0	estimator=140.0, max_depth=10.0	estimator=100.0, max_depth=18.0	estimator=160.0, max_depth=18.0	estimator=100.0, max_depth=10.0	estimator=160.0, max_depth=16.0	estimator=110.0, max_depth=14.0	estimator=140.0, max_depth=14.0	estimator=100.0, max_depth=16.0	estimator=110.0, max_depth=16.0	estimator=140.0, max_depth=10.0	estimator=170.0, max_depth=10.0
Yunnan	estimator=110.0, max_depth=10.0	estimator=110.0, max_depth=16.0	estimator=110.0, max_depth=16.0	estimator=150.0, max_depth=18.0	estimator=120.0, max_depth=14.0	estimator=170.0, max_depth=18.0	estimator=120.0, max_depth=16.0	estimator=110.0, max_depth=16.0	estimator=180.0, max_depth=18.0	estimator=110.0, max_depth=10.0	estimator=110.0, max_depth=16.0	estimator=160.0, max_depth=12.0	estimator=150.0, max_depth=12.0	estimator=130.0, max_depth=12.0	estimator=150.0, max_depth=14.0	estimator=120.0, max_depth=12.0	estimator=110.0, max_depth=10.0	estimator=110.0, max_depth=10.0	estimator=130.0, max_depth=16.0	estimator=150.0, max_depth=10.0	estimator=140.0, max_depth=10.0	estimator=170.0, max_depth=18.0	estimator=170.0, max_depth=14.0	estimator=190.0, max_depth=18.0	estimator=120.0, max_depth=16.0	estimator=140.0, max_depth=12.0
Tibet	estimator=140.0, max_depth=14.0	estimator=190.0, max_depth=10.0	estimator=130.0, max_depth=12.0	estimator=120.0, max_depth=14.0	estimator=150.0, max_depth=18.0	estimator=110.0, max_depth=10.0	estimator=150.0, max_depth=12.0	estimator=170.0, max_depth=16.0	estimator=120.0, max_depth=12.0	estimator=150.0, max_depth=16.0	estimator=100.0, max_depth=18.0	estimator=180.0, max_depth=16.0	estimator=100.0, max_depth=16.0	estimator=130.0, max_depth=10.0	estimator=160.0, max_depth=14.0	estimator=170.0, max_depth=14.0	estimator=190.0, max_depth=14.0	estimator=110.0, max_depth=10.0	estimator=140.0, max_depth=12.0	estimator=170.0, max_depth=10.0	estimator=100.0, max_depth=14.0	estimator=170.0, max_depth=10.0	estimator=150.0, max_depth=12.0	estimator=110.0, max_depth=10.0	estimator=130.0, max_depth=18.0	estimator=190.0, max_depth=10.0
Shaanxi	estimator=130.0, max_depth=12.0	estimator=180.0, max_depth=14.0	estimator=130.0, max_depth=12.0	estimator=110.0, max_depth=12.0	estimator=140.0, max_depth=12.0	estimator=100.0, max_depth=16.0	estimator=130.0, max_depth=16.0	estimator=130.0, max_depth=16.0	estimator=190.0, max_depth=16.0	estimator=100.0, max_depth=18.0	estimator=170.0, max_depth=10.0	estimator=190.0, max_depth=10.0	estimator=120.0, max_depth=10.0	estimator=100.0, max_depth=14.0	estimator=160.0, max_depth=10.0	estimator=160.0, max_depth=16.0	estimator=140.0, max_depth=18.0	estimator=120.0, max_depth=12.0	estimator=100.0, max_depth=16.0	estimator=140.0, max_depth=14.0	estimator=170.0, max_depth=14.0	estimator=100.0, max_depth=16.0	estimator=140.0, max_depth=16.0	estimator=140.0, max_depth=14.0	estimator=160.0, max_depth=10.0	estimator=170.0, max_depth=16.0
Gansu	estimator=110.0, max_depth=14.0	estimator=180.0, max_depth=18.0	estimator=160.0, max_depth=10.0	estimator=150.0, max_depth=10.0	estimator=100.0, max_depth=14.0	estimator=110.0, max_depth=14.0	estimator=180.0, max_depth=12.0	estimator=120.0, max_depth=18.0	estimator=120.0, max_depth=14.0	estimator=130.0, max_depth=18.0	estimator=180.0, max_depth=14.0	estimator=160.0, max_depth=10.0	estimator=150.0, max_depth=16.0	estimator=170.0, max_depth=14.0	estimator=130.0, max_depth=14.0	estimator=120.0, max_depth=18.0	estimator=120.0, max_depth=18.0	estimator=130.0, max_depth=10.0	estimator=110.0, max_depth=16.0	estimator=110.0, max_depth=10.0	estimator=180.0, max_depth=10.0	estimator=120.0, max_depth=18.0	estimator=130.0, max_depth=10.0	estimator=190.0, max_depth=14.0	estimator=190.0, max_depth=10.0	estimator=130.0, max_depth=16.0
Qinghai	estimator=120.0, max_depth=18.0	estimator=100.0, max_depth=16.0	estimator=140.0, max_depth=16.0	estimator=150.0, max_depth=14.0	estimator=150.0, max_depth=16.0	estimator=110.0, max_depth=10.0	estimator=110.0, max_depth=12.0	estimator=180.0, max_depth=14.0	estimator=180.0, max_depth=14.0	estimator=150.0, max_depth=10.0	estimator=150.0, max_depth=14.0	estimator=130.0, max_depth=14.0	estimator=150.0, max_depth=12.0	estimator=140.0, max_depth=12.0	estimator=130.0, max_depth=18.0	estimator=130.0, max_depth=10.0	estimator=160.0, max_depth=18.0	estimator=100.0, max_depth=12.0	estimator=170.0, max_depth=14.0	estimator=120.0, max_depth=16.0	estimator=150.0, max_depth=16.0	estimator=140.0, max_depth=16.0	estimator=150.0, max_depth=14.0	estimator=190.0, max_depth=10.0	estimator=160.0, max_depth=10.0	estimator=120.0, max_depth=10.0
Ningxia	estimator=150.0, max_depth=16.0	estimator=140.0, max_depth=14.0	estimator=130.0, max_depth=12.0	estimator=130.0, max_depth=14.0	estimator=120.0, max_depth=16.0	estimator=110.0, max_depth=14.0	estimator=100.0, max_depth=10.0	estimator=170.0, max_depth=10.0	estimator=180.0, max_depth=16.0	estimator=140.0, max_depth=12.0	estimator=180.0, max_depth=12.0	estimator=110.0, max_depth=18.0	estimator=170.0, max_depth=10.0	estimator=180.0, max_depth=16.0	estimator=100.0, max_depth=14.0	estimator=100.0, max_depth=10.0	estimator=130.0, max_depth=16.0	estimator=150.0, max_depth=12.0	estimator=180.0, max_depth=12.0	estimator=190.0, max_depth=18.0	estimator=120.0, max_depth=10.0	estimator=170.0, max_depth=10.0	estimator=150.0, max_depth=12.0	estimator=170.0, max_depth=12.0	estimator=100.0, max_depth=10.0	estimator=150.0, max_depth=18.0
Xinjiang	estimator=120.0, max_depth=10.0	estimator=150.0, max_depth=10.0	estimator=180.0, max_depth=14.0	estimator=150.0, max_depth=12.0	estimator=140.0, max_depth=14.0	estimator=190.0, max_depth=18.0	estimator=110.0, max_depth=12.0	estimator=140.0, max_depth=16.0	estimator=130.0, max_depth=12.0	estimator=110.0, max_depth=16.0	estimator=190.0, max_depth=10.0	estimator=180.0, max_depth=16.0	estimator=130.0, max_depth=12.0	estimator=120.0, max_depth=16.0	estimator=190.0, max_depth=10.0	estimator=110.0, max_depth=18.0	estimator=140.0, max_depth=12.0	estimator=110.0, max_depth=10.0	estimator=180.0, max_depth=18.0	estimator=170.0, max_depth=16.0	estimator=140.0, max_depth=16.0	estimator=120.0, max_depth=10.0	estimator=190.0, max_depth=14.0	estimator=120.0, max_depth=14.0	estimator=160.0, max_depth=10.0	estimator=120.0, max_depth=10.0
