# Supplementary material for: Meteorological and social conditions contribute to infectious diarrhea in China
Source: Sci Rep. 2021 Dec 3;11:23374. doi: 10.1038/s41598-021-00932-0 (PMC8642416; doi:10.1038/s41598-021-00932-0)
Supplement: Supplementary file 4 — Supplementary Table 4. [file 41598_2021_932_MOESM4_ESM.xlsx]

## Sheet: RF_otherParameter
Other parameters (not tuned) of Random Forest regression
Parameters	Data type	Meaning	Value
criterion	{“mse”, “mae”}	The function to measure the quality of a split	"mse"
min_samples_split	int or float	The minimum number of samples required to split an internal node	2
min_samples_leaf	int or float	The minimum number of samples required to be at a leaf node	1
min_weight_fraction_leaf	float	The minimum weighted fraction of the sum total of weights (of all the input samples) required to be at a leaf node	0
max_features	{“auto", "sqrt", "log2”}, int or float	The number of features to consider when looking for the best split	"auto"
max_leaf_nodes	int	Grow trees with max_leaf_nodes in best-first fashion. Best nodes are defined as relative reduction in impurity. If None then unlimited number of leaf nodes	None
min_impurity_decrease	float	A node will be split if this split induces a decrease of the impurity greater than or equal to this value	0
min_impurity_split	float	Threshold for early stopping in tree growth	None
bootstrap	bool	Whether bootstrap samples are used when building trees	TRUE
oob_score	bool	Whether to use out-of-bag samples to estimate the generalization score	FALSE
n_jobs	int	The number of jobs to run in parallel	None
random_state	int, RandomState instance or None	Controls both the randomness of the bootstrapping of the samples used when building trees and the sampling of the features to consider when looking for the best split at each node	None
verbose	int	Controls the verbosity when fitting and predicting	0
warm_start	bool	When set to True, reuse the solution of the previous call to fit and add more estimators to the ensemble, otherwise, just fit a whole new forest	FALSE
ccp_alpha	non-negative float	Complexity parameter used for Minimal Cost-Complexity Pruning	0
max_samples	int or float	If bootstrap is True, the number of samples to draw from X to train each base estimator	None
