# Supplementary material for: Meteorological and social conditions contribute to infectious diarrhea in China
Source: Sci Rep. 2021 Dec 3;11:23374. doi: 10.1038/s41598-021-00932-0 (PMC8642416; doi:10.1038/s41598-021-00932-0)
Supplement: Supplementary file 5 — Supplementary Table 5. [file 41598_2021_932_MOESM5_ESM.xlsx]

## Sheet: mean_variance
	The mean error and an indication of the variance around that mean after 10 times of train-test implementation
		0-1	1-2	2-3	3-4	4-5	5-6	6-7	7-8	8-9	9-10	10-15	15-20	20-25	25-30	30-35	35-40	40-45	45-50	50-55	55-60	60-65	65-70	70-75	75-80	80-85	85-
	Beijing	0.3937386513054912±0.0077228489977549455	0.6280160292463444±0.0077234919833886265	0.5179884802835621±0.011918851016487158	0.4312207571246279±0.007071578882388914	0.48918005071851234±0.02135154845834594	0.6095300261096604±0.04489313831817664	0.5515463917525774±0.027009910933680627	0.5559006211180123±0.034065504287603694	0.5352245862884161±0.04703376218902388	0.45254237288135596±0.02738088546927778	0.6450341167551175±0.04256427564225407	0.4750353806962921±0.03354539162316303	0.5011693171188026±0.04244894541801007	0.4269791554163517±0.014188526626901357	0.25552723370002683±0.011366483334406846	0.1774595540008745±0.012121505313562557	0.6476401179941004±0.04477156398349233	0.4146534653465347±0.04987836189489941	0.41255489537587187±0.011507261521797155	0.39753608760577397±0.0058462386949970835	0.17449432659102124±0.006381928008988188	0.17195172700790678±0.017283082232020273	0.40928348909657314±0.040011935215336	0.36660447761194026±0.011497969719646265	0.23230647709320693±0.013140841769073732	0.29405286343612336±0.005294495264998513
	Tianjin	0.23202261202094937±0.0021045625899684113	0.2847972215998208±0.0025955887706954938	0.28604514805042514±0.0037290020903181184	0.27086766844401355±0.0038358799743348337	0.27796730632551525±0.0024494777589315936	0.21541710665258712±0.0045076552181857405	0.205±0.008058725668670774	0.26581059390048156±0.006733925188893442	0.25234248788368335±0.006542312352606317	0.2884228187919463±0.00982972662218135	0.32849046883049976±0.015812850353957002	0.3052442159383033±0.013849020419608702	0.5147213855421687±0.020764382135539647	0.49225447807288447±0.01754882455119209	0.20613591687728167±0.006717036468034931	0.28249756572541385±0.017155544269293877	0.5192641443943076±0.014211873222523746	0.7560992184845395±0.045499583186359036	0.7950573248407643±0.021615948882287198	0.41673058485139014±0.006365999307061994	0.14396158463385356±0.0034593831749009122	0.1386149792999624±0.0055115924459753374	0.5334317779090372±0.01383964082763558	0.7567993989481592±0.025740497803355866	0.7414606741573033±0.01656811327960791	0.2290854572713643±0.014549510604110225
	Hebei	0.3804399553246249±0.004675763314917382	0.6657522018567008±0.00410103995458937	0.5020018841262365±0.010058022077981543	0.3558089500860585±0.012745912736600872	0.2580707395498391±0.021770280301785766	0.3962014134275619±0.026136900713128405	0.358759521218716±0.009486871740716628	0.30012562814070354±0.01113383211498414	0.4505295007564297±0.020506546049204096	0.3597738287560581±0.0084820626985473	0.2734395750332005±0.016334401426644482	0.387741935483871±0.02902284466347105	0.5910525018486565±0.030000785667519562	0.22378128335903216±0.010168687676278336	0.15746757587912824±0.005388290041152604	0.2816018068102849±0.005714369444380796	0.4062050184788951±0.00573739559577458	0.0879583276958463±0.0029259024776622827	0.10295316940565921±0.005003875536914693	0.12122273523324312±0.00325955880129777	0.20917513833483464±0.008146854449947274	0.33170653395408567±0.005895098160929962	0.21696113074204945±0.004777368375133318	0.1666130329847144±0.00556021185277921	0.20052143684820392±0.005783756038200909	0.324±0.008641528640241822
	Shanxi	0.35626690712353465±0.00390446062276133	0.5471046770601338±0.0062806356740456185	0.4158328428487345±0.009311459662612754	0.4377659574468085±0.014685304426133805	0.433969465648855±0.01891785207494084	0.7547683923705721±0.0456849276656105	0.5218461538461538±0.036985701876897766	0.5349624060150375±0.020670994886198425	0.5615094339622642±0.03785306741897667	0.40813953488372096±0.023187525348434254	0.2976241900647948±0.01593823058006069	0.3466608084358524±0.007959975537024724	0.254464894342195±0.011599630882571202	0.17202881152460983±0.004102372591073007	0.184159881569208±0.0051376916199636306	0.23362760834670948±0.004169408624014607	0.2335830212234707±0.004352661461504082	0.16182092555331992±0.0052492536612453004	0.16509305492510212±0.0033428635666643888	0.13150395778364116±0.006514532712194607	0.18004587155963306±0.01091372571797206	0.217512077294686±0.006872158732164457	0.19781420765027322±0.008256098323451144	0.1878172588832487±0.005076142131979693	0.20693950177935944±0.006051566282649913	0.3627240143369176±0.005289353314499084
	Inner Mongolia	0.3387977061498912±0.004926518802392096	0.3965638148667602±0.003011710782310694	0.35511288180610895±0.00669008782197878	0.42764857881136953±0.022894115176575386	0.3584474885844749±0.01222403227108753	0.33115942028985507±0.02134642617901999	0.54375±0.01951870739243777	0.8479452054794521±0.035043988775068306	0.6064102564102564±0.03257408376095643	0.7588235294117647±0.02702754657272592	0.5083333333333333±0.024786025215995114	0.6768595041322314±0.039046610776643544	0.44594594594594594±0.008918463906857356	0.30143369175627244±0.010612386136775362	0.40271493212669685±0.011486837263746462	0.4505102040816327±0.011293848786315654	0.4606837606837607±0.013781637176578697	0.22422360248447207±0.01122603868465918	0.30111420612813367±0.005325768022172701	0.3263157894736842±0.004949478109807408	0.29965870307167236±0.008782825513364628	0.3679245283018867±0.006670818690439125	0.2832402234636871±0.016873193728229877	0.3720930232558139±0.0072512740053758485	0.4725806451612903±0.010200895677962514	0.46296296296296297±0.017459426695964144
	Liaoning	0.3505679236710587±0.006770175288056242	0.3120501138952164±0.0027323249034953275	0.17256825938566553±0.004538388338234634	0.2504401408450704±0.006186375775325125	0.3533213644524237±0.007368399268280729	0.3119289340101522±0.006815612203425654	0.3612903225806452±0.008908650839812297	0.4256317689530686±0.009842649841963199	0.5470588235294118±0.011851090084765366	0.4483412322274882±0.015986237776522607	0.2638477801268499±0.009271844480896	0.2958747514910537±0.010659974958785514	0.36418867924528303±0.015812526534731065	0.2508029569207239±0.004988555165203688	0.21537572254335263±0.008511493904803316	0.1905720338983051±0.00547044208695208	0.22983939137785292±0.007113773449747675	0.2303639514731369±0.007597939955641959	0.18430793991416308±0.004063051748888193	0.1342847660139396±0.003755616499839177	0.35220700152207±0.006424025080200675	0.3400182315405652±0.003363102950650038	0.2088963210702341±0.004111884135106621	0.19449886963074606±0.0035956615136451837	0.2116977225672878±0.006386044003906749	0.3488078541374474±0.004905495423870852
	Jilin	0.6686733556298774±0.03902355266537504	0.7015105740181269±0.016194405581248888	0.68125±0.030713141311364444	0.5946308724832214±0.022638229334538754	1.258108108108108±0.024215639740028133	1.027450980392157±0.06678190731735846	0.9673469387755101±0.03360296336116588	1.6235294117647059±0.126162415232513	1.631818181818182±0.11226444577480425	2.5±0.09589719026662372	1.584126984126984±0.07361916245894637	1.3627450980392157±0.10251233425724261	1.4564102564102566±0.08453428826508592	0.7904109589041097±0.0493066118235364	1.8637362637362638±0.10401898519735585	1.297±0.15275616008673573	1.762222222222222±0.15200534248065486	1.3271929824561401±0.10036099814009529	1.0021739130434781±0.058377200177167625	1.3245454545454547±0.06030988235777932	0.7261904761904763±0.05050762722761054	0.6040816326530613±0.05264972128133158	1.1234375±0.07527798598269692	0.7932432432432432±0.05840242525536193	0.5526315789473684±0.020675636876799647	1.4111111111111112±0.07081298962814811
	Heilongjiang	0.3461646398503274±0.00716146675984812	0.3107578676942838±0.0048253928345460325	0.24603340292275577±0.00492194527341879	0.29214437367303614±0.009183936700641661	0.34602076124567477±0.012206465102950818	0.35027932960893854±0.01179228320222538	0.5520833333333333±0.01578493251965957	0.7073170731707317±0.01149767123880567	0.6290322580645161±0.012021870846773084	0.8242105263157894±0.023300993285451203	0.5261437908496732±0.00974321558823439	0.45456431535269715±0.005484752436763016	0.4100609756097561±0.005793574314528124	0.25928571428571423±0.009286053446526192	0.29888579387186626±0.008910746974195053	0.29413580246913584±0.008364393672501172	0.29864864864864865±0.011900761093353961	0.30539215686274507±0.006657368884791947	0.27735849056603773±0.007970746819068536	0.4152882205513785±0.007841403528994043	0.20432692307692307±0.004532735776836844	0.24272445820433433±0.008152081592623954	0.514351851851852±0.01164075442323836	0.2784000000000001±0.00804432166879913	0.3360215053763441±0.012220592918446108	0.3±0.01811721576138134
	Shanghai	0.394201861130995±0.01173328089163867	0.5250748823277707±0.008214596239964189	0.4313326551373347±0.009298955036149283	0.5226548672566371±0.009767531381805663	0.4913888888888889±0.006984452653943006	0.5396887159533074±0.005814918747460394	0.6037974683544304±0.014677238085169707	0.5910112359550561±0.021318725798887963	0.5356435643564357±0.017742151888733498	0.76±0.01614898496299904	0.4983471074380164±0.013801625399311667	0.5769874476987447±0.027574883072387237	0.46190476190476193±0.022706894693539117	0.2677820267686424±0.0058318270305940285	0.2598958333333333±0.004343748612221104	0.36257396449704143±0.006989112283985013	0.4749379652605459±0.01334732357581096	0.3161016949152543±0.007048008446256863	0.4336347197106691±0.018338562381971228	0.3574408901251739±0.01203593415461028	0.23564875491480994±0.006846496469780597	0.22287735849056603±0.007802450173458813	0.30766129032258066±0.007124923806827183	0.48758620689655174±0.018970741182324374	0.5008000000000001±0.02172965203996092	0.47126436781609204±0.010836885535426022
	jiangsu	0.29105291871249317±0.0053978141483306446	0.5296184359652436±0.006856498140159153	0.5448790683786205±0.007844501283175688	0.44785668586052463±0.007835859701801602	0.5202866593164278±0.004915601052075772	0.43157894736842106±0.0059309070507264335	0.5704745166959578±0.006586277362650374	0.6190690690690691±0.00625325253218638	0.7898502495840266±0.010076902010822827	0.7922360248447206±0.010137530577511506	0.739727315467795±0.007130802119070952	0.7809373020899303±0.008308226066425633	0.4236871508379889±0.014219191060248814	0.2152322404371585±0.008750103978087356	0.2458447488584475±0.009028326083241287	0.33988505747126435±0.019072995508711076	0.36120591581342437±0.013377880760229532	0.2701754385964912±0.007536310142037764	0.135565154787617±0.007596823398929599	0.3187751004016064±0.013313470067547576	0.23006932409012126±0.00638418142845186	0.19671957671957668±0.004096876870048572	0.3002902757619739±0.013025625069305007	0.3555±0.006760907967367226	0.2835140997830803±0.018520932066062097	0.34110032362459547±0.007658355706277822
	Zhejiang	0.3792502310784377±0.0027868839386165837	0.6598054167762293±0.006304214907241616	0.5830657835653346±0.006503709592015668	0.5223945647993846±0.003993694472393581	0.4091957034320147±0.004279013150049046	0.3481653310839309±0.004895398663427549	0.2783938814531549±0.009308102827281893	0.2219339622641509±0.003957803940888163	0.21674757281553397±0.007717483508031034	0.2110913930789707±0.005587635954371882	0.16870544952862726±0.004384323804868814	0.21928608560041588±0.00822396636637275	0.21785900783289813±0.018643975646479162	0.14474259757738897±0.006017464385489033	0.16370485264790607±0.0061573425605709565	0.24048860420080445±0.00984199670218993	0.352790625963614±0.013534706087557427	0.22216385240775485±0.004708066816893409	0.15435595938001068±0.004042887958918326	0.29800474396539695±0.010357690154062823	0.12620416506963075±0.004530250374686226	0.14576242628475147±0.004899129959912823	0.11917912338484926±0.0031399915652048976	0.3217591073186742±0.011373313107718178	0.12774401144082947±0.004349653813328338	0.15893640350877192±0.0031594891537499712
	Anhui	0.35781281767456574±0.005443012730425162	0.4540395879620278±0.009309181466069601	0.37508226483603774±0.005668694514217207	0.3096549948506694±0.00922901694383382	0.3120839936608558±0.006347530330758888	0.31573837506387326±0.003341657037795942	0.30096899224806195±0.0067919972964650644	0.3265089722675367±0.006092329527051826	0.3484902309058615±0.006365745437875957	0.26044776119402985±0.007639129831153903	0.2554572957877589±0.008219167760132852	0.22869594941035726±0.0030831944758283997	0.2008838842474876±0.005221421941354308	0.3570664093341521±0.007650634400624092	0.28931754519989816±0.004093785025774139	0.17378134685826993±0.003812430474932022	0.12271942800788956±0.0027015829345129008	0.22553547818422212±0.005856592472931377	0.39290072102052137±0.006364647460947583	0.1390084489080185±0.00892556647316796	0.253824200913242±0.008174708112116097	0.3355710907782461±0.008691122788492113	0.26962337662337665±0.012970906318062107	0.283240589198036±0.012200464990399552	0.2716021825396825±0.010195467017492701	0.2901500938086304±0.011148370667339055
	Fujian	0.31008044061163853±0.012825710758865558	0.6097581695644786±0.013764001616072923	0.5212352209085253±0.010254279234262881	0.5294761273209548±0.00677967298871083	0.5121003134796239±0.00874652468449913	0.4062962962962963±0.0031582854081234303	0.4089788732394366±0.006744997893518583	0.44545454545454544±0.009774557553946241	0.46658354114713213±0.008594551637947031	0.42574850299401196±0.006885504315632858	0.4001083423618635±0.006776571996749306	0.37263017356475303±0.02177003876789785	0.6±0.027443761306089567	0.22113184828416615±0.007123798366661686	0.29037593984962407±0.009489451281162303	0.27477313974591655±0.006665557662838147	0.2696308724832215±0.004132651723022632	0.25330606680299933±0.00535972111098132	0.23641025641025643±0.004335027231766072	0.22290996784565914±0.006420252939499508	0.20683321087435708±0.003083438234634871	0.2445807770961145±0.013809360340396015	0.234375±0.00498659951956426	0.16853582554517132±0.004859546814869197	0.244040404040404±0.010765989975332702	0.29634551495016614±0.008549394934936323
	Jiangxi	0.3005853658536586±0.005203364949090965	0.4770401382243487±0.004467793622019064	0.38822099447513814±0.006537561276460134	0.3282473309608541±0.005151314697229215	0.24749652294853966±0.004811805965938085	0.2248341232227488±0.006188217717457232	0.3100260416666667±0.007010589931681968	0.1831804281345566±0.006150093018959574	0.20752293577981656±0.004693965468954103	0.21374764595103576±0.00603747145689621	0.17849887133182846±0.004803658530033041	0.4671246319921492±0.030811676386827903	0.31758508914100486±0.006431567235105736	0.1925233644859813±0.00326577524793043	0.1995504174694926±0.004491235385240103	0.21277878239903555±0.003582992666290337	0.1575732217573222±0.003101130735774019	0.15795945496842806±0.005409022542605188	0.1648465171192444±0.004268770789043019	0.13525387108390352±0.006002160585765549	0.22794435857805256±0.009260050824196266	0.22081272084805653±0.004277581017936658	0.17998070429329474±0.004804861289905128	0.18403311649911297±0.011697825815511593	0.2211000901713255±0.004351538580307509	0.25118243243243243±0.005039335773708198
	Shandong	0.40011544381734226±0.0024303190782877923	0.5282275132275134±0.0035961086407289584	0.36611519607843135±0.005145376741691436	0.38263123784834735±0.010599538271996584	0.35506948018528056±0.015035296611661593	0.36724617524339365±0.008595188690597158	0.34390026714158506±0.008351257634567923	0.3210468920392584±0.00755878951977901	0.3555296856810245±0.010415315582069578	0.31902245706737115±0.004414341183567453	0.33779637377963734±0.006885544800213332	0.33157894736842103±0.011999703077078103	0.2880963130173063±0.00968996015790057	0.4587508463100881±0.00843825812919094	0.4641048522030117±0.007599629123805369	0.3584155499926373±0.006699279995414633	0.30036663611365716±0.0109674003251206	0.4443678443924658±0.010139598906107598	0.4402594472645235±0.0070096370395419175	0.3581626766657052±0.013136894161649393	0.44390857142857143±0.014981051069816922	0.4950456140350877±0.01496444311164525	0.4677315651999196±0.010892182561295552	0.4468030028475278±0.009954293306701013	0.40363391655450875±0.013239575994952025	0.4030086690464049±0.009978496044538482
	Henan	0.2835826670105752±0.0044432004257247415	0.5200450128608173±0.008407576341796287	0.41759765625±0.004231720752908785	0.26432973805855164±0.012094141159748991	0.22114353782013105±0.007196846781355809	0.19525925925925927±0.008153384026692516	0.18364532019704433±0.009091602744432596	0.17502903600464575±0.004774635259255393	0.19973404255319152±0.004967704158199258	0.2756533700137552±0.005471410872141692	0.1995438596491228±0.0063158977681857	0.18898053447707025±0.0076268865862355074	0.21251671569938488±0.014215617113426718	0.2849740932642487±0.004276654780766965	0.23138485680659082±0.0034933035924287195	0.13235880398671096±0.004397818237290581	0.12862841945288755±0.0016620380306102808	0.21184736189557793±0.006254163395538857	0.29666623926144375±0.004680448226813894	0.12136563876651982±0.0057264277264299284	0.2394784048571823±0.0055084944124270865	0.31336675020885546±0.008180217091070635	0.24102277802590444±0.006132037238978748	0.2110154394299287±0.007626590286309075	0.18694955964771817±0.01276290066850103	0.33208778173190984±0.011111920201204193
	Hubei	0.3364819225710121±0.0036544826035903796	0.5229233680227058±0.004354635155215225	0.41907526020816654±0.003960777327465227	0.37684124386252044±0.0034395854372390863	0.31050913838120103±0.002262209526644037	0.282±0.004181354075794391	0.2752024291497976±0.004252886076695527	0.3762016412661196±0.00510858643059351	0.3494897959183674±0.003065944962129233	0.27817589576547236±0.004329511843078587	0.2724700239808154±0.0062266027860478634	0.2503337041156841±0.003289844631966722	0.17125506072874494±0.0023374504825491036	0.3006263701847793±0.0015586006785644451	0.3078991596638655±0.00434309186404803	0.18654661016949153±0.0054691756929524295	0.2797895659798334±0.006230209016851905	0.20579231692677072±0.00306733195381391	0.22853172765169058±0.0030270374390989545	0.21920792079207918±0.003983788484611876	0.22194760257043994±0.006603217963260459	0.2684919472913617±0.007919479996506816	0.19711659005432514±0.002112974987071881	0.21367521367521367±0.004789941201488503	0.27812223206377323±0.009420168959872351	0.32698744769874477±0.014562766698916893
	Hunan	0.34568079177476696±0.004382223393058458	0.6029131723311685±0.00631328391278661	0.5200456621004566±0.0064940861233111855	0.38357565966612817±0.01320290468053673	0.5121702127659574±0.019505686536319504	0.35604142692750285±0.01840557362439957	0.6475±0.024141060428471486	0.656678700361011±0.023362108949635578	1.270207852193995±0.06436198603873282	0.9559322033898306±0.03536177563197402	0.7319494584837546±0.02063007570095192	0.7549771689497717±0.0905456923910227	0.4749279538904899±0.021647369056061874	0.2986700443318556±0.0048434470423305755	0.24342301943198802±0.0043301006814981495	0.5691866028708135±0.021080644453105923	0.6133828996282528±0.015540436586459372	0.41355838406198114±0.01178300322196138	0.17402652973898158±0.00230915743429725	0.48777991042866276±0.014524589474662402	0.22123667377398726±0.004239682020140959	0.1551503203548546±0.005417903902894035	0.18425593098490295±0.005195731989943657	0.1535452322738386±0.006960147907590281	0.19741602067183464±0.004121786774851122	0.2325268817204301±0.009588232329315724
	Guangdong	0.2725962197385963±0.0098174388150358	0.4716227502148416±0.008828041422224167	0.45389227608043925±0.005224822861527178	0.4767928159076331±0.0035221053697667205	0.4751137246199934±0.005860427146436441	0.3946513849092646±0.004514122094814669	0.34083800531130126±0.006321636462948518	0.34554655870445344±0.0049262381237365795	0.36788617886178865±0.003943240761118829	0.3537653239929948±0.0032908220520116273	0.2969227633992256±0.003576508818990066	0.5288666976312123±0.01408888951270064	0.34295387994143484±0.019672779445597602	0.15810714793235753±0.005548487100173726	0.1479218917950555±0.007959932922862345	0.16786505786752032±0.00518746551714337	0.32928650442477875±0.006728782757756719	0.17725786163522012±0.005227756624424864	0.13355398310887925±0.0018464020313065368	0.2206441717791411±0.003712233838823299	0.13701333333333332±0.005084257960838108	0.13118055555555555±0.005418348108760565	0.18131768953068592±0.0032457530587872894	0.18169291338582677±0.003407969973404958	0.16706456863809008±0.003933127879717416	0.1634782608695652±0.003922591634451303
	Guangxi	0.3699331804910548±0.004460317307248427	0.48858021228373316±0.007047198343394203	0.5129390656269409±0.005647358989619888	0.45508065628016±0.007375377543906494	0.4713378791441335±0.007292932354447862	0.3746390225842281±0.008214859412733234	0.4156934306569343±0.012163091285292976	0.528187059577194±0.005842137100279488	0.46706827309236953±0.0066261679629261525	0.49926672777268555±0.01025279972133561	0.47836953982714314±0.00409423938481007	0.4603496721823291±0.014466166674860326	0.5768465480856195±0.011368708039498663	0.5066560063961624±0.006282582510490204	0.5592372360057413±0.0027850458674176662	0.5059380598925007±0.003769522715730794	0.42178687297229844±0.006073788581554122	0.4737249544626593±0.005792179476354761	0.5220130212915713±0.0027886482574639455	0.43142055598061724±0.005059769147722415	0.4789441500203832±0.004446103865013282	0.4934619238476953±0.00633332281761962	0.4940808017538366±0.004223033846108425	0.46699275362318843±0.004065045880055309	0.4442477876106195±0.004471270856187477	0.4768174474959612±0.008273077627831577
	Hainan	0.1634606741573034±0.005512823636992245	0.3108487914558741±0.004473425664723002	0.3102702702702703±0.008831586258127907	0.3851162790697674±0.005924022689780715	0.4855704697986577±0.009628787121546913	0.5165644171779141±0.013189787727277798	0.5277777777777779±0.01154832526782078	0.6162790697674418±0.018179906045827265	0.6723076923076923±0.01783848936505241	0.6753424657534247±0.025870713194913773	0.6274611398963732±0.03299197905984547	1.0496527777777775±0.05202028076402678	0.3834975369458128±0.014961913840874313	0.3133540372670808±0.023075832184533435	0.336518771331058±0.005619608207157446	0.3188073394495413±0.024297016180536243	0.487378640776699±0.011713243411555885	0.4081196581196581±0.012459298920609607	0.2798013245033113±0.008442085287405275	0.413425925925926±0.01464830552479542	0.2942528735632184±0.01065474003300855	0.3474576271186441±0.012841978999045066	0.3556962025316456±0.013607186073077728	0.45319148936170206±0.009718583825576577	0.5596330275229356±0.01981877889421364	0.44941176470588245±0.012150535988101693
	Chongqing	0.300651582217579±0.011181702745654845	0.5088584913906127±0.006626721158299975	0.4037413730475844±0.008134469915204745	0.32916503332026653±0.003760189037963188	0.3771557271557272±0.003343039347182899	0.3728937728937729±0.007361533721603341	0.45175332527206774±0.006627909646463346	0.46531881804043546±0.006549139117616918	0.42817133443163097±0.004623950452503218	0.40079051383399217±0.005416285847455716	0.2581428571428572±0.0036762398220226158	0.21241554054054052±0.006875942985258898	0.15847457627118647±0.002447846591332287	0.20284252416145537±0.004762488790585492	0.24822109275730622±0.002696283317730065	0.2619095477386934±0.015110326136622474	0.3468850353243417±0.01405313894852098	0.14681318681318684±0.004967389529812701	0.22030812324929974±0.0035517014902167157	0.31524216524216525±0.011524872899189832	0.13032646048109964±0.0033713774691320596	0.11583592938733123±0.006950662216015651	0.13040712468193386±0.004597006655784313	0.15945723684210528±0.0032538735144131414	0.170933014354067±0.005181879297060516	0.2991258741258741±0.0057364683926921685
	Sichuan	0.25492257864146584±0.004229966676983866	0.45222003695095064±0.007629969710660791	0.32333901192504266±0.013064309569020962	0.24621106462110648±0.021893891170370897	0.24238741958541815±0.019628935859702195	0.3175991861648016±0.024376405864425393	0.20405759162303666±0.008648213470669248	0.38095238095238093±0.0476392895105544	0.6761802575107295±0.05522665592256172	0.626932668329177±0.07469465106129272	0.7979651162790697±0.1168735811285311	0.2557919621749409±0.05458843965635222	0.2034700315457413±0.018392366576875183	0.1792984473835538±0.0055739317979454405	0.20519855595667869±0.00972751332202676	0.5248366013071895±0.12356946244722697	0.19556428972487366±0.009007276177314744	0.1272937905468026±0.0030508108347655286	0.17203791469194313±0.010421930093244892	0.32492163009404396±0.014266288957890092	0.16150234741784036±0.0063799114587291105	0.13090105030403537±0.0031465449354909207	0.16140791954745443±0.00899584399544062	0.10204918032786885±0.0017812028429515403	0.23804809052333806±0.01202124406124084	0.26086021505376344±0.0062534275233159485
	Guizhou	0.3837264998203808±0.003032124183593723	0.485239313116551±0.0031872602831661645	0.3565685570710696±0.015858559598798613	0.51212976022567±0.009247660444690685	0.39150090415913197±0.012062987399752563	0.41633986928104577±0.008245035282198963	0.5883928571428572±0.008306125273386668	0.5220472440944881±0.008744530839347868	0.5512820512820513±0.011403131678740467	0.5215116279069767±0.018190232605050094	0.5915224913494811±0.02232735289427771	0.5±0.023373319786534574	0.2703525641025641±0.01388991613558153	0.4475065616797901±0.008964961300052143	0.5665573770491803±0.016065945499584032	0.7009538950715422±0.036626985350082124	0.7184415584415584±0.01701909939436274	0.5187265917602997±0.008138829469666235	0.27739463601532566±0.010195805793050797	1.0493181818181818±0.030922642602597965	0.4369668246445498±0.023184446698376077	0.46266173752310535±0.018891589778388077	0.4748878923766817±0.01176032183125318	0.44528301886792454±0.010812408350714984	0.4969696969696969±0.013092405451329003	0.4884615384615385±0.015348961535100828
	Yunnan	0.3373346314644064±0.005256475557774578	0.40871291417021577±0.008919342900895097	0.3124290220820189±0.006649095986073905	0.22666281087333714±0.006013368990431485	0.2056701030927835±0.003803426739034127	0.23044096728307256±0.008239993929342236	0.2697952218430034±0.005656910075290927	0.2683189655172414±0.00585829972352734	0.41194444444444445±0.010147235698368517	0.42060810810810806±0.007341444150002983	0.27586206896551724±0.012610201806216468	0.15880872483221475±0.005335963243976923	0.19494949494949496±0.006285227116669722	0.1445592705167173±0.0020018786683247743	0.1511047754811119±0.005117761755414122	0.32270042194092835±0.006611305561934221	0.2073018080667594±0.006326577702404465	0.13929032258064517±0.004219111498688179	0.167492795389049±0.0025371871691403213	0.227221702525725±0.008418505795022516	0.1440512048192771±0.003496982330696408	0.1477055449330784±0.003130478442381852	0.1655592469545958±0.005278829695856436	0.177023498694517±0.0041374636463027735	0.19423558897243107±0.005696817751456077	0.3939393939393939±0.0070692344669067205
	Tibet	0.4666666666666667±0.01570831766619967	0.43788819875776397±0.013175902755028841	0.43920000000000003±0.021149205396158246	0.522689075630252±0.011751359643363069	0.6393939393939394±0.009582659576267794	0.5543209876543209±0.01881338181179006	0.8240000000000001±0.024585451886114384	0.7377777777777779±0.038915334923151745	0.6510638297872341±0.030422142680180436	0.9513513513513514±0.041870090229269345	1.2093457943925234±0.08017798351225132	1.5530864197530863±0.06706682728383	2.3166666666666664±0.06136311676215142	1.0965517241379312±0.03561363996512564	0.6597014925373135±0.037097217676233356	0.5849056603773585±0.034447959591519896	1.7558823529411764±0.031157350160922994	0.6788461538461539±0.024070491481434107	1.0951219512195123±0.02425436404906717	0.6480769230769232±0.02229811170631551	0.8314285714285715±0.04140393356054124	1.46±0.05077182070575935	0.9259259259259259±0.030240614108434295	1.8125±0.23011168785806804	2.65±0.5676462121975469	1.5333333333333334±0.17213259316477417
	Shaanxi	0.3134354347223871±0.0031565657852363083	0.5068467863735526±0.0035232869535724073	0.4478736710444028±0.0044516868589059705	0.4494076655052265±0.009680866958923177	0.30929951690821256±0.021328576882101255	0.4710247349823321±0.039866564525429776	0.5597222222222221±0.057615694756498824	0.7479750778816199±0.0448196524204129	0.5525974025974025±0.038622871035836316	0.6411111111111112±0.053056264763033316	0.7799131378935938±0.04425580160819329	1.1050473186119876±0.05577697387215614	0.4206360946745562±0.036979043253603995	0.28678955453149±0.029284962162180878	0.5244444444444444±0.022041917236840913	0.928094575799722±0.04008550929957718	0.950521436848204±0.030958085541536666	0.6806187443130118±0.026763213125211748	0.537061403508772±0.04912132035019451	0.5635714285714285±0.00969460317691327	0.3355474452554744±0.00843584277155396	0.3855985598559856±0.015116272624380468	0.5106566200215286±0.018569523059502966	0.4749625187406298±0.006392114724765415	0.2854209445585215±0.009679764287290189	0.35643939393939394±0.009183382093923307
	Gansu	0.36155140501430255±0.005522813274363218	0.37267407840842603±0.00624323409734721	0.3635721493440968±0.005303415492365223	0.35100917431192663±0.016378423790279022	0.44925373134328356±0.01061554190336862	0.49782270606531887±0.012078908549137625	0.5357976653696497±0.008758465896827038	0.4606770833333334±0.01008215792238514	0.43115727002967363±0.012118229986778856	0.553639846743295±0.014250264115211604	0.4038793103448276±0.010469791208182009	0.515406976744186±0.01325431221376952	0.2520428015564202±0.008001264323307332	0.217192429022082±0.004007537118855832	0.1591176470588235±0.008522459791763007	0.3807390817469205±0.01254776880475671	0.45716440422322774±0.012154030462255855	0.137037037037037±0.004072608717362929	0.2519527235354574±0.0047038165926213404	0.23946227233304423±0.011019637286623812	0.14759797724399495±0.0028464509241690524	0.17711988304093568±0.0033418507165679703	0.13056569343065694±0.0039055168777352815	0.21451398135818905±0.005342850239078261	0.3138014527845037±0.004146967741296248	0.45±0.017618605796059516
	Qinghai	0.26174119680276514±0.018917398951025732	0.44329619669611986±0.012900723401433596	0.3442857142857143±0.00661759148080347	0.34597701149425286±0.014341539758497885	0.38304347826086954±0.006935354268988622	0.38717948717948725±0.013581409044504876	0.3871428571428571±0.009988655696858577	0.6628865979381441±0.018853425050646314	0.5315068493150685±0.026468268029569763	0.3395604395604395±0.03375135384553685	0.3795918367346939±0.014007660055764624	0.3803418803418803±0.01225402459692681	0.47452830188679246±0.018363272101454622	0.4655172413793104±0.031739543152836946	0.5031914893617021±0.02656026001570783	0.5778846153846156±0.025820684693747233	0.28321678321678323±0.01105691489569364	0.41437125748502995±0.014613177818541417	0.38473684210526315±0.009431354425063591	0.5581395348837209±0.018179906045827265	0.4530434782608695±0.015033394179582544	0.4718446601941747±0.027536630920624767	0.4505050505050505±0.02031394360807859	0.48901098901098905±0.013948302391692154	0.6±0.02418254167033375	0.817391304347826±0.057241790313424606
	Ningxia	0.2274663486113478±0.004963687855157811	0.40894814814814817±0.0057365629295580475	0.5583892617449664±0.015768241777813066	0.4757961783439491±0.018083445118361626	0.5944099378881988±0.019976882249406133	0.5858181818181818±0.015470579917223722	0.7020725388601037±0.03524755031426347	0.6391089108910892±0.01641064011940834	0.6140449438202247±0.01777547187278546	0.72±0.03047970383187823	0.4693359375±0.015186166154418904	0.37189655172413794±0.017030317327747863	0.3261698440207972±0.010488093095699785	0.24571428571428572±0.0036003420487427	0.2410635155096012±0.010737693410957353	0.30176±0.007624988160282247	0.2997311827956989±0.006911849740385979	0.14247894103489772±0.002549578593192254	0.2147777777777778±0.002621531610249849	0.3346786248131539±0.00519955968039643	0.164367816091954±0.00519718772653277	0.23621933621933625±0.005611443225816219	0.22922297297297298±0.003739179665739631	0.24522613065326637±0.003963872551490526	0.367843137254902±0.009389952939120504	0.4523809523809524±0.011223917161691216
	Xinjiang	0.35950221879220534±0.008018908330448427	0.4460661628051047±0.006831345801576825	0.3821355236139631±0.00926480373035145	0.2948717948717948±0.009177836616833275	0.23731884057971014±0.01523686865360351	0.340068493150685±0.010216735541216637	0.3309417040358745±0.013039658288528783	0.4123287671232877±0.02127089442712714	0.448951048951049±0.02378307867726753	0.345679012345679±0.0300533639234659	0.7465686274509805±0.028347436388749064	0.5952008928571428±0.032033172713434414	0.8587701612903226±0.043072268886203725	0.4522861356932154±0.01532808036939466	0.5108003857280617±0.03083831591546932	0.9391959798994975±0.03956876513116311	0.9141630901287552±0.019346392469668815	0.5241592920353982±0.01392411627048216	0.3556737588652482±0.012845605661368472	0.6863636363636364±0.016620625799187272	0.7197414806110458±0.01742277036136644	0.5164053075995175±0.009141710855638833	0.6468443197755961±0.010553680081924262	0.4203539823008849±0.013145887879148771	0.32±0.008017785755831081	0.5325842696629214±0.02438774621138534
