# Supplementary material for: Meteorological and social conditions contribute to infectious diarrhea in China
Source: Sci Rep. 2021 Dec 3;11:23374. doi: 10.1038/s41598-021-00932-0 (PMC8642416; doi:10.1038/s41598-021-00932-0)
Supplement: Supplementary file 6 — Supplementary Table 6. [file 41598_2021_932_MOESM6_ESM.xlsx]

## Sheet: predict_true_average
The comparison between average number of cases in the predicted data and the counterpart in the true data
	2016/1	2016/2	2016/3	2016/4	2016/5	2016/6	2016/7	2016/8	2016/9	2016/10	2016/11	2016/12	2017/1	2017/2	2017/3	2017/4	2017/5	2017/6	2017/7	2017/8	2017/9	2017/10	2017/11	2017/12
predict	81.3896	86.6414	75.33	82.1315	100.339	129.808	155.459	154.066	125.089	117.597	122.33	126.762	84.7928	77.3586	72.9541	80.2506	108.883	129.578	156.098	155.957	127.278	118.826	125.862	134.416
true	132.643	122.868	103.288	80.8859	100.945	121.63	149.269	167.761	128.282	107.78	83.6588	128.401	144.356	169.509	134.736	96.6129	125.18	151.995	170.063	162.398	119.361	104.654	127.202	234.266
