# Supplementary material for: Meteorological and social conditions contribute to infectious diarrhea in China
Source: Sci Rep. 2021 Dec 3;11:23374. doi: 10.1038/s41598-021-00932-0 (PMC8642416; doi:10.1038/s41598-021-00932-0)
Supplement: Supplementary file 7 — Supplementary Table 7. [file 41598_2021_932_MOESM7_ESM.xlsx]

## Sheet: max nMAE
The detailed data of the worst prediction result
	2016/1	2016/2	2016/3	2016/4	2016/5	2016/6	2016/7	2016/8	2016/9	2016/10	2016/11	2016/12	2017/1	2017/2	2017/3	2017/4	2017/5	2017/6	2017/7	2017/8	2017/9	2017/10	2017/11	2017/12
predict	1	0	0	1	1	0	1	1	0	0	2	0	0	0	0	1	1	1	0	1	1	0	0	0
true	0	1	0	0	0	0	0	0	0	0	1	0	0	0	0	0	0	0	0	0	1	1	0	0
