# Supplementary material for: Meteorological and social conditions contribute to infectious diarrhea in China
Source: Sci Rep. 2021 Dec 3;11:23374. doi: 10.1038/s41598-021-00932-0 (PMC8642416; doi:10.1038/s41598-021-00932-0)
Supplement: Supplementary file 8 — Supplementary Table 8. [file 41598_2021_932_MOESM8_ESM.xlsx]

## Sheet: max nMAE
The detailed data of the best prediction result
	2016/1	2016/2	2016/3	2016/4	2016/5	2016/6	2016/7	2016/8	2016/9	2016/10	2016/11	2016/12	2017/1	2017/2	2017/3	2017/4	2017/5	2017/6	2017/7	2017/8	2017/9	2017/10	2017/11	2017/12
predict	135	142	198	213	305	544	608	593	367	268	202	196	139	143	195	206	342	517	616	600	399	255	201	201
true	146	148	189	222	333	446	542	570	356	240	207	206	136	151	201	255	360	557	583	535	325	236	202	245
