# Supplementary material for: Meteorological and social conditions contribute to infectious diarrhea in China
Source: Sci Rep. 2021 Dec 3;11:23374. doi: 10.1038/s41598-021-00932-0 (PMC8642416; doi:10.1038/s41598-021-00932-0)
Supplement: Supplementary file 9 — Supplementary Table 9. [file 41598_2021_932_MOESM9_ESM.xlsx]

## Sheet: page1
Demenstration of influence of potential factors on different age groups in guangdong
	0-1	1-2	2-3	3-4	4-5	5-6	6-7	7-8	8-9	9-10	10-15	15-20	20-25	25-30	30-35	35-40	40-45	45-50	50-55	55-60	60-65	65-70	70-75	75-80	80-85	85-
precipitation	0.056775	0.078391	0.087639	0.109677	0.10113	0.166911	0.11497	0.144532	0.109817	0.109714	0.131339	0.13071	0.071876	0.076364	0.05048	0.041664	0.073913	0.174547	0.12345	0.119569	0.123943	0.11053	0.080741	0.092797	0.111083	0.144236
wind speed	0.049608	0.071472	0.024774	0.023609	0.026025	0.024404	0.033158	0.031804	0.052008	0.041583	0.049312	0.092886	0.137884	0.077348	0.051611	0.07085	0.12577	0.076381	0.100705	0.112328	0.103067	0.127987	0.141693	0.146371	0.146346	0.095684
temperature	0.041587	0.064891	0.056186	0.05592	0.056505	0.039072	0.061159	0.06214	0.063618	0.059736	0.036361	0.087014	0.133748	0.118399	0.071764	0.046223	0.060276	0.08155	0.049988	0.072677	0.061153	0.075911	0.058449	0.072644	0.077849	0.05962
vapor pressure	0.087381	0.100257	0.405528	0.372151	0.391177	0.393835	0.437906	0.320127	0.314772	0.122181	0.162232	0.086485	0.066912	0.101992	0.055974	0.042461	0.061338	0.11615	0.07919	0.11972	0.115936	0.09651	0.048427	0.067877	0.060326	0.076761
relative humidity	0.071027	0.088679	0.135403	0.067473	0.070211	0.064532	0.075586	0.069501	0.198173	0.247133	0.218233	0.135724	0.080228	0.086053	0.070163	0.060408	0.093441	0.17608	0.261898	0.23949	0.200876	0.220085	0.261442	0.122952	0.11708	0.075816
Centers for Disease Control and Prevention	0.011367	0.005945	0.004732	0.008312	0.012859	0.00952	0.014683	0.010771	0.028001	0.024411	0.046621	0.021562	0.025733	0.021826	0.00851	0.045451	0.244329	0.026965	0.124068	0.040647	0.030372	0.065426	0.117407	0.076256	0.034256	0.022886
Health Supervision Institute	0.010326	0.01406	0.01171	0.01556	0.016258	0.017901	0.009905	0.019405	0.017786	0.025388	0.021883	0.037291	0.019281	0.013254	0.010728	0.002507	0.010234	0.031675	0.015305	0.028784	0.019421	0.016377	0.019245	0.017251	0.016764	0.013422
Health Technicians	0.029266	0.041174	0.02837	0.039485	0.047748	0.045837	0.03271	0.030378	0.013996	0.016409	0.037713	0.101325	0.098223	0.131089	0.22169	0.208556	0.033462	0.026144	0.010176	0.012745	0.024212	0.015414	0.012959	0.035688	0.046281	0.047518
Forest Coverage Rate	0.004109	0.003608	0.005672	0.00935	0.003679	0.011019	0.004088	0.011488	0.005267	0.005546	0.00687	0.00711	0.008862	0.024536	0.009722	0.05427	0.013852	0.003589	0.004938	0.002527	0.004881	0.003656	0.010221	0.006342	0.005826	0.005166
Fecal Harmful Treatment	0.021732	0.0101	0.014727	0.019562	0.014794	0.026968	0.047896	0.037057	0.019627	0.030295	0.022176	0.030628	0.042434	0.03597	0.016465	0.018937	0.023603	0.041651	0.043757	0.048378	0.064639	0.044568	0.03765	0.018235	0.040606	0.025717
Wastewater Discharge	0.025414	0.03081	0.036652	0.044615	0.065614	0.048589	0.054855	0.044016	0.015689	0.025803	0.03077	0.060628	0.032723	0.020417	0.030845	0.03773	0.019004	0.033154	0.014405	0.023468	0.065542	0.034928	0.040282	0.07336	0.089843	0.22719
COD Emissions	0.033449	0.023157	0.016116	0.015367	0.014063	0.010232	0.009192	0.02462	0.02073	0.017991	0.014515	0.014459	0.013793	0.015556	0.008038	0.007909	0.020717	0.030243	0.030921	0.040703	0.025524	0.031316	0.018896	0.039567	0.031265	0.027752
Nitrogen Output	0.040381	0.018423	0.016765	0.015934	0.019077	0.017767	0.015084	0.010985	0.010543	0.01647	0.016165	0.0144	0.030934	0.014623	0.014934	0.013207	0.019478	0.037788	0.019344	0.048385	0.03227	0.02127	0.041516	0.035116	0.069043	0.038865
