# Supplementary material for: Meteorological and social conditions contribute to infectious diarrhea in China
Source: Sci Rep. 2021 Dec 3;11:23374. doi: 10.1038/s41598-021-00932-0 (PMC8642416; doi:10.1038/s41598-021-00932-0)
Supplement: Supplementary file 10 — Supplementary Table 10. [file 41598_2021_932_MOESM10_ESM.xlsx]

## Sheet: page1
Demenstration of influence of potential factors on different age groups in zhejiang
	0-1	1-2	2-3	3-4	4-5	5-6	6-7	7-8	8-9	9-10	10-15	15-20	20-25	25-30	30-35	35-40	40-45	45-50	50-55	55-60	60-65	65-70	70-75	75-80	80-85	85-
precipitation	0.044287	0.03006	0.028839	0.04761	0.045706	0.031605	0.029524	0.031472	0.026553	0.023533	0.028288	0.022287	0.014206	0.013249	0.010495	0.023646	0.023897	0.028604	0.036539	0.033994	0.03611	0.033715	0.056007	0.051724	0.04055	0.039973
wind speed	0.0586	0.044881	0.040288	0.04402	0.051867	0.083929	0.069575	0.075764	0.138821	0.096157	0.074376	0.045732	0.022881	0.021488	0.025412	0.022618	0.022541	0.025898	0.029361	0.040351	0.034661	0.039542	0.049649	0.079248	0.042359	0.060214
temperature	0.079305	0.032884	0.041617	0.057859	0.088366	0.122184	0.155299	0.150031	0.156191	0.135205	0.130569	0.149723	0.341132	0.447956	0.433831	0.43065	0.540768	0.670144	0.467433	0.567436	0.658968	0.478914	0.300537	0.539354	0.533801	0.391654
vapor pressure	0.125442	0.034102	0.067862	0.079341	0.114559	0.163309	0.182601	0.172438	0.161397	0.166776	0.232152	0.273494	0.308678	0.271644	0.248236	0.231538	0.149226	0.109442	0.171446	0.184443	0.103983	0.238154	0.251816	0.112603	0.153351	0.25263
relative humidity	0.034265	0.069765	0.186521	0.187558	0.100271	0.051658	0.026694	0.027705	0.026523	0.046879	0.025288	0.021886	0.007546	0.00997	0.007185	0.013135	0.017416	0.020694	0.01178	0.018656	0.018593	0.017069	0.013715	0.025903	0.018461	0.028068
Centers for Disease Control and Prevention	0.012847	0.002481	0.00855	0.014815	0.004357	0.008254	0.011638	0.012038	0.009966	0.006946	0.013087	0.009121	0.00487	0.002372	0.005243	0.004179	0.006518	0.005775	0.006756	0.005029	0.003668	0.004546	0.008558	0.003815	0.008422	0.010396
Health Supervision Institute	0.008767	0.036649	0.04013	0.0281	0.009819	0.003283	0.001542	0.002245	0.00474	0.00503	0.007278	0.004151	0.007337	0.007322	0.00363	0.004454	0.003214	0.004158	0.002268	0.005794	0.00322	0.002953	0.001574	0.002035	0.008402	0.009882
Health Technicians	0.030668	0.045431	0.042564	0.055964	0.066751	0.113727	0.15765	0.110443	0.082972	0.096905	0.108029	0.087352	0.0737	0.051311	0.060124	0.061755	0.048423	0.016808	0.050525	0.011988	0.014717	0.018362	0.038205	0.013406	0.022169	0.035951
Forest Coverage Rate	0.015308	0.002104	0.020606	0.013084	0.032657	0.022659	0.036086	0.052758	0.045102	0.027934	0.045589	0.058196	0.047623	0.035738	0.035658	0.026649	0.016551	0.004532	0.017558	0.001831	0.001102	0.002911	0.018928	0.006808	0.002371	0.001657
Fecal Harmful Treatment	0.014161	0.012563	0.010358	0.021219	0.026782	0.012737	0.007226	0.008574	0.011076	0.013164	0.008427	0.009263	0.00835	0.004382	0.003764	0.00533	0.004289	0.015074	0.005434	0.008703	0.006774	0.009151	0.003406	0.01067	0.011654	0.014912
Wastewater Discharge	0.018716	0.024953	0.041413	0.045521	0.093371	0.115536	0.108892	0.10036	0.108232	0.148884	0.134341	0.114738	0.052892	0.055448	0.071729	0.080534	0.081731	0.041708	0.106853	0.045445	0.050674	0.038327	0.131392	0.086879	0.037811	0.031221
COD Emissions	0.01058	0.018899	0.007314	0.014126	0.012876	0.010499	0.016118	0.009053	0.009532	0.006549	0.007438	0.009476	0.009168	0.0052	0.00376	0.00447	0.006016	0.009389	0.005519	0.008042	0.011688	0.02084	0.00288	0.006627	0.018679	0.023763
Nitrogen Output	0.013477	0.017278	0.008987	0.011763	0.01123	0.006955	0.010007	0.002882	0.006598	0.005023	0.004385	0.00271	0.009215	0.004851	0.005881	0.004996	0.004262	0.007811	0.004973	0.012103	0.011298	0.018436	0.00394	0.00908	0.016071	0.018788
