# Supplementary material for: Meteorological and social conditions contribute to infectious diarrhea in China
Source: Sci Rep. 2021 Dec 3;11:23374. doi: 10.1038/s41598-021-00932-0 (PMC8642416; doi:10.1038/s41598-021-00932-0)
Supplement: Supplementary file 11 — Supplementary Table 11. [file 41598_2021_932_MOESM11_ESM.xlsx]

## Sheet: page1
Demenstration of influence of potential factors on different age groups in anhui
	0-1	1-2	2-3	3-4	4-5	5-6	6-7	7-8	8-9	9-10	10-15	15-20	20-25	25-30	30-35	35-40	40-45	45-50	50-55	55-60	60-65	65-70	70-75	75-80	80-85	85-
precipitation	0.018612	0.07162	0.083996	0.059695	0.050457	0.047198	0.034776	0.03276	0.029556	0.040168	0.040663	0.026405	0.008111	0.00922	0.006911	0.00688	0.007099	0.03218	0.01697	0.011131	0.038941	0.020385	0.031733	0.026143	0.027864	0.030308
wind speed	0.01683	0.037393	0.034177	0.040991	0.028954	0.028619	0.023934	0.034234	0.033793	0.037808	0.023733	0.020244	0.008531	0.011435	0.008029	0.008469	0.014017	0.010811	0.01439	0.023478	0.018252	0.015679	0.012855	0.01707	0.021309	0.027268
temperature	0.103001	0.048915	0.081341	0.078811	0.078556	0.137151	0.233293	0.409655	0.122891	0.22225	0.259496	0.481208	0.49228	0.626391	0.789015	0.762224	0.689714	0.370473	0.262697	0.419513	0.333225	0.281801	0.298598	0.320818	0.261478	0.231927
vapor pressure	0.106737	0.046424	0.067663	0.141017	0.270626	0.317057	0.399503	0.241845	0.552688	0.380895	0.456398	0.351567	0.34584	0.182702	0.097128	0.13083	0.121897	0.157299	0.341558	0.215338	0.189655	0.259877	0.272548	0.202113	0.216565	0.175931
relative humidity	0.017098	0.015357	0.028313	0.024098	0.03272	0.033309	0.033681	0.036895	0.03158	0.038771	0.033601	0.016764	0.019959	0.018229	0.023727	0.017894	0.013695	0.009871	0.012331	0.012434	0.007082	0.008383	0.010205	0.009722	0.009194	0.012411
Centers for Disease Control and Prevention	0.011447	0.020279	0.008166	0.013575	0.014084	0.009652	0.00848	0.013869	0.012598	0.021852	0.015923	0.004069	0.005052	0.005283	0.003313	0.002812	0.00318	0.007876	0.020345	0.012245	0.01756	0.011236	0.009987	0.004731	0.02712	0.01629
Health Supervision Institute	0.055231	0.061316	0.016622	0.060161	0.04539	0.035349	0.024146	0.029485	0.022264	0.022021	0.010917	0.004852	0.007686	0.016753	0.008203	0.006298	0.013041	0.08223	0.030705	0.026668	0.062461	0.072218	0.061577	0.062897	0.072599	0.077567
Health Technicians	0.06514	0.103569	0.038586	0.06247	0.05399	0.040436	0.033617	0.02443	0.032218	0.032504	0.02376	0.011464	0.013769	0.021748	0.010586	0.00741	0.01681	0.063648	0.074515	0.026917	0.070288	0.085938	0.06379	0.082003	0.088605	0.087304
Forest Coverage Rate	0.001959	0.004122	0.007767	0.00095	0.001453	0.001591	0.001059	0.0008	0.001221	0.003667	0.001486	0.001498	0.002538	0.000668	0.000937	0.000491	0.001157	0.00108	0.002982	0.004143	0.000251	0.002067	0.000922	0.002108	0.001323	0.001615
Fecal Harmful Treatment	0.006424	0.011188	0.020839	0.015057	0.011228	0.008494	0.014599	0.021338	0.013283	0.017975	0.012496	0.022477	0.009847	0.004889	0.005677	0.007227	0.004447	0.003728	0.008557	0.003944	0.002894	0.003082	0.002976	0.003676	0.005473	0.007827
Wastewater Discharge	0.058585	0.122145	0.04474	0.050102	0.062232	0.041157	0.047823	0.028035	0.024709	0.040457	0.024485	0.009723	0.012388	0.023704	0.009643	0.006226	0.016004	0.079691	0.067929	0.045623	0.073167	0.070199	0.072045	0.075128	0.072035	0.113611
COD Emissions	0.006648	0.008401	0.027469	0.045968	0.027088	0.044372	0.040924	0.03063	0.033278	0.027649	0.019278	0.011047	0.024309	0.016445	0.008407	0.008071	0.033821	0.029411	0.021623	0.06702	0.040966	0.038477	0.03712	0.045179	0.04625	0.0447
Nitrogen Output	0.010176	0.007391	0.019279	0.037648	0.037319	0.038348	0.046911	0.038372	0.033262	0.029779	0.018691	0.010962	0.024576	0.019313	0.008974	0.006169	0.032139	0.029299	0.026098	0.05757	0.041916	0.051651	0.042117	0.05763	0.053966	0.060874
