# Supplementary material for: Meteorological and social conditions contribute to infectious diarrhea in China
Source: Sci Rep. 2021 Dec 3;11:23374. doi: 10.1038/s41598-021-00932-0 (PMC8642416; doi:10.1038/s41598-021-00932-0)
Supplement: Supplementary file 12 — Supplementary Table 12. [file 41598_2021_932_MOESM12_ESM.xlsx]

## Sheet: page1
Demenstration of influence of potential factors on different age groups in shandong
	0-1	1-2	2-3	3-4	4-5	5-6	6-7	7-8	8-9	9-10	10-15	15-20	20-25	25-30	30-35	35-40	40-45	45-50	50-55	55-60	60-65	65-70	70-75	75-80	80-85	85-
precipitation	0.030949	0.034338	0.149855	0.128104	0.067228	0.200668	0.10996	0.07999	0.047869	0.030909	0.024016	0.024497	0.010796	0.019489	0.021122	0.01182	0.014016	0.021634	0.015683	0.015776	0.017181	0.020002	0.013001	0.019534	0.027814	0.026289
wind speed	0.030448	0.103694	0.067887	0.028243	0.025281	0.023942	0.023126	0.030217	0.025875	0.023533	0.022765	0.01456	0.008644	0.011607	0.010072	0.010439	0.010136	0.00788	0.013941	0.005993	0.007448	0.011209	0.013504	0.011329	0.020041	0.017303
temperature	0.071577	0.043363	0.134135	0.25416	0.116076	0.162212	0.230608	0.119691	0.183672	0.368495	0.298141	0.373887	0.363358	0.767025	0.731159	0.703763	0.751224	0.65314	0.593496	0.541504	0.478921	0.423	0.585558	0.517496	0.485963	0.364118
vapor pressure	0.059116	0.04153	0.092331	0.196166	0.475669	0.309051	0.359084	0.458571	0.42589	0.251401	0.415095	0.27988	0.51473	0.075084	0.118811	0.158333	0.091643	0.070479	0.181267	0.131277	0.092447	0.121503	0.092864	0.106384	0.067341	0.102889
relative humidity	0.036068	0.031644	0.09308	0.064998	0.034484	0.078026	0.032557	0.065033	0.059128	0.075618	0.042758	0.034348	0.013731	0.010967	0.009624	0.01002	0.007087	0.008057	0.011164	0.007536	0.007346	0.015875	0.016559	0.012087	0.013102	0.012252
Centers for Disease Control and Prevention	0.006794	0.012742	0.01872	0.014462	0.007821	0.01791	0.007103	0.009959	0.008504	0.004145	0.004736	0.003261	0.003416	0.004494	0.004664	0.004154	0.004737	0.009651	0.003843	0.010404	0.002821	0.00227	0.00292	0.004745	0.004014	0.002964
Health Supervision Institute	0.005446	0.007649	0.010248	0.009958	0.001235	0.006661	0.006687	0.002824	0.004966	0.003904	0.002445	0.001822	0.002804	0.006781	0.003436	0.00289	0.004489	0.006339	0.004543	0.008918	0.006527	0.003487	0.002254	0.003808	0.005516	0.004343
Health Technicians	0.029272	0.056371	0.056891	0.038531	0.031198	0.034733	0.03898	0.03972	0.052303	0.047319	0.032693	0.06311	0.015447	0.014509	0.013391	0.020547	0.014818	0.041776	0.037497	0.051904	0.075857	0.07027	0.045622	0.052906	0.082807	0.123832
Forest Coverage Rate	0.000788	0.004088	0.000633	0.000204	0.000367	0.000594	0.000236	0.000285	9e-05	0.00033	0.00034	0.000192	0.000763	0.000375	0.000342	0.000211	0.000422	0.000155	0.000927	0.000139	0.001447	0.002557	0.001986	0.002501	0.001594	0.001966
Fecal Harmful Treatment	0.042726	0.023595	0.04908	0.058806	0.06316	0.036071	0.042019	0.037038	0.042002	0.040734	0.038709	0.066559	0.021436	0.010397	0.014517	0.022037	0.015087	0.032632	0.019224	0.044058	0.053061	0.048173	0.041748	0.047484	0.038915	0.020568
Wastewater Discharge	0.035322	0.061876	0.045139	0.041019	0.047658	0.026615	0.043264	0.049851	0.050389	0.046285	0.039929	0.063587	0.015323	0.015923	0.018149	0.017726	0.016996	0.041879	0.038521	0.052017	0.076471	0.090876	0.050775	0.057924	0.080926	0.11113
COD Emissions	0.012782	0.005436	0.015833	0.016039	0.023244	0.026622	0.023638	0.01988	0.017508	0.019375	0.013613	0.005644	0.006975	0.018155	0.018602	0.009856	0.024255	0.033486	0.01648	0.029505	0.0355	0.044973	0.037093	0.051602	0.036336	0.034487
Nitrogen Output	0.011401	0.009309	0.01514	0.016438	0.024637	0.022486	0.018966	0.015447	0.016487	0.019235	0.018128	0.006513	0.005859	0.021954	0.016275	0.008286	0.025278	0.03101	0.018246	0.036315	0.044496	0.049267	0.041482	0.060387	0.043066	0.032263
